# Supplementary material for: Connecting MHC-I-binding motifs with HLA alleles via deep learning
Source: Commun Biol. 2021 Oct 18;4:1194. doi: 10.1038/s42003-021-02716-8 (PMC8523706; doi:10.1038/s42003-021-02716-8)
Supplement: Supplementary file 7 — Supplementary Data 3 [file 42003_2021_2716_MOESM7_ESM.xlsx]

## Sheet: observed vs. unobserved
allele	tag	AUC	AUC0.1	AP	PPV			The two-tailed independent t-test of the difference between observed and unobserved alleles
A*01:01	Observed Allele	0.939	0.694	0.761	0.739				AUC			AUC0.1			AP			PPV
A*02:01	Observed Allele	0.968	0.822	0.786	0.752				Observed	Unobserved		Observed	Unobserved		Observed	Unobserved		Observed	Unobserved
A*02:02	Observed Allele	0.99	0.935	0.894	0.838			No. of samples	76	16		76	16		76	16		76	16
A*02:03	Observed Allele	0.995	0.841	0.928	0.877			Mean	0.975342	0.985688		0.83475	0.907563		0.815118	0.8745		0.763474	0.824875
A*02:04	Observed Allele	0.984	0.905	0.871	0.803			Standard deviation	0.0194666	0.011603		0.105464	0.0516152		0.116011	0.0744222		0.112477	0.067578
A*02:05	Observed Allele	0.981	0.892	0.801	0.741			Degree of freedom	35.5481			45.8689			32.5677			35.2034
A*02:06	Observed Allele	0.99	0.926	0.884	0.827			Pooled standard deviation	0.00366067			0.0176878			0.0228747			0.0212576
A*02:07	Observed Allele	0.985	0.876	0.866	0.8			T-statistics	-2.8261			-4.11654			-2.59595			-2.88844
A*02:11	Observed Allele	0.986	0.907	0.872	0.805			P-value	0.00768323			0.000158442			0.0140387			0.00658214
A*03:01	Observed Allele	0.97	0.785	0.707	0.661			Confidence interval	(-0.018, -0.003)			(-0.108, -0.037)			(-0.106, -0.013)			(-0.105, -0.018)
A*11:01	Observed Allele	0.968	0.803	0.737	0.682
A*11:02	Observed Allele	0.991	0.919	0.912	0.873
A*23:01	Observed Allele	0.975	0.866	0.86	0.823
A*24:02	Observed Allele	0.971	0.792	0.818	0.762
A*24:07	Unobserved Allele	0.991	0.957	0.937	0.893
A*25:01	Observed Allele	0.985	0.909	0.895	0.839
A*26:01	Observed Allele	0.988	0.936	0.91	0.86
A*29:02	Observed Allele	0.939	0.615	0.539	0.459
A*30:01	Observed Allele	0.977	0.84	0.755	0.709
A*30:02	Observed Allele	0.974	0.866	0.843	0.796
A*31:01	Observed Allele	0.963	0.74	0.618	0.569
A*32:01	Observed Allele	0.983	0.881	0.896	0.831
A*33:01	Observed Allele	0.985	0.908	0.835	0.776
A*33:03	Unobserved Allele	0.989	0.926	0.869	0.811
A*34:01	Unobserved Allele	0.987	0.882	0.852	0.793
A*34:02	Unobserved Allele	0.982	0.889	0.849	0.799
A*36:01	Unobserved Allele	0.949	0.765	0.737	0.693
A*66:01	Observed Allele	0.988	0.894	0.891	0.834
A*68:01	Observed Allele	0.987	0.915	0.868	0.816
A*68:02	Observed Allele	0.893	0.515	0.419	0.405
A*74:01	Observed Allele	0.99	0.937	0.909	0.86
B*07:02	Observed Allele	0.981	0.846	0.827	0.779
B*07:04	Unobserved Allele	0.991	0.928	0.908	0.852
B*08:01	Observed Allele	0.989	0.842	0.914	0.857
B*13:01	Observed Allele	0.989	0.914	0.824	0.757
B*13:02	Observed Allele	0.985	0.818	0.877	0.824
B*14:02	Observed Allele	0.983	0.837	0.863	0.802
B*15:01	Observed Allele	0.985	0.924	0.887	0.839
B*15:02	Observed Allele	0.983	0.85	0.871	0.82
B*15:03	Observed Allele	0.991	0.929	0.903	0.842
B*15:10	Unobserved Allele	0.988	0.927	0.922	0.869
B*15:17	Observed Allele	0.986	0.887	0.869	0.815
B*18:01	Observed Allele	0.982	0.894	0.907	0.857
B*27:05	Observed Allele	0.955	0.773	0.738	0.669
B*35:01	Observed Allele	0.976	0.718	0.641	0.583
B*35:03	Observed Allele	0.995	0.955	0.956	0.913
B*35:07	Unobserved Allele	0.996	0.922	0.955	0.907
B*37:01	Observed Allele	0.957	0.712	0.503	0.516
B*38:01	Observed Allele	0.99	0.929	0.922	0.873
B*38:02	Unobserved Allele	0.991	0.928	0.909	0.859
B*40:01	Observed Allele	0.994	0.94	0.947	0.91
B*40:02	Observed Allele	0.967	0.846	0.786	0.775
B*40:06	Unobserved Allele	0.992	0.955	0.93	0.88
B*42:01	Observed Allele	0.992	0.924	0.903	0.846
B*44:02	Observed Allele	0.976	0.42	0.798	0.688
B*44:03	Observed Allele	0.942	0.696	0.673	0.594
B*45:01	Observed Allele	0.987	0.931	0.913	0.862
B*46:01	Observed Allele	0.977	0.882	0.829	0.773
B*49:01	Observed Allele	0.989	0.939	0.92	0.884
B*50:01	Observed Allele	0.989	0.89	0.888	0.841
B*51:01	Observed Allele	0.966	0.779	0.709	0.635
B*52:01	Observed Allele	0.987	0.871	0.846	0.784
B*53:01	Observed Allele	0.993	0.928	0.925	0.876
B*54:01	Observed Allele	0.967	0.795	0.74	0.671
B*55:01	Unobserved Allele	0.991	0.945	0.915	0.86
B*55:02	Unobserved Allele	0.993	0.951	0.923	0.869
B*56:01	Observed Allele	0.978	0.906	0.875	0.825
B*57:01	Observed Allele	0.93	0.593	0.509	0.468
B*57:03	Observed Allele	0.982	0.859	0.874	0.836
B*58:01	Observed Allele	0.978	0.855	0.877	0.83
B*58:02	Observed Allele	0.979	0.829	0.827	0.766
C*01:02	Observed Allele	0.99	0.885	0.898	0.843
C*02:02	Observed Allele	0.946	0.669	0.618	0.563
C*03:02	Unobserved Allele	0.988	0.915	0.871	0.805
C*03:03	Observed Allele	0.934	0.647	0.613	0.575
C*03:04	Observed Allele	0.992	0.864	0.896	0.827
C*04:01	Observed Allele	0.985	0.891	0.853	0.793
C*04:03	Unobserved Allele	0.973	0.852	0.803	0.762
C*05:01	Observed Allele	0.977	0.861	0.883	0.832
C*06:02	Observed Allele	0.922	0.714	0.673	0.636
C*07:01	Observed Allele	0.972	0.867	0.788	0.735
C*07:02	Observed Allele	0.985	0.908	0.898	0.829
C*07:04	Observed Allele	0.95	0.728	0.612	0.589
C*08:01	Unobserved Allele	0.976	0.839	0.691	0.678
C*08:02	Observed Allele	0.987	0.913	0.901	0.855
C*12:02	Observed Allele	0.96	0.797	0.787	0.72
C*12:03	Observed Allele	0.987	0.875	0.844	0.782
C*14:02	Observed Allele	0.992	0.664	0.893	0.841
C*14:03	Unobserved Allele	0.994	0.94	0.921	0.868
C*15:02	Observed Allele	0.985	0.909	0.857	0.799
C*16:01	Observed Allele	0.94	0.724	0.658	0.644
C*17:01	Observed Allele	0.977	0.895	0.861	0.814

## Sheet: common unobserved - AUC
	MHCfovea	NetMHCpan4.1	MHCflurry2.0	MixMHCpred2.1			The two-tailed independent t-test of the difference of AUC between MHCfovea and other predictors
A*24:07	0.991	0.978	0.983	0.982				MHCfovea	NetMHCpan4.1		MHCfovea	MHCflurry2.0		MHCfovea	MixMHCpred2.1
A*34:01	0.987	0.981	0.976	0.872			No. of samples	10	10		10	10		10	10
A*34:02	0.983	0.974	0.968	0.936			Mean	0.9835	0.9739		0.9835	0.9749		0.9835	0.9463
A*36:01	0.948	0.929	0.939	0.882			Standard deviation	0.0137699	0.017349		0.0137699	0.013916		0.0137699	0.0409798
B*07:04	0.99	0.981	0.982	0.975			Degree of freedom	17.1178			17.998			11.0068
B*38:02	0.99	0.985	0.982	0.982			Pooled standard deviation	0.00700428			0.00619085			0.013671
B*40:06	0.992	0.984	0.984	0.935			T-statistics	1.37059			1.38915			2.72109
C*03:02	0.988	0.977	0.976	0.954			P-value	0.188209			0.181738			0.0198827
C*04:03	0.973	0.962	0.972	0.958			Confidence interval	(-0.005, 0.024)			(-0.004, 0.022)			(0.007, 0.067)
C*14:03	0.993	0.988	0.987	0.987

## Sheet: common unobserved - AUC0.1
	MHCfovea	NetMHCpan4.1	MHCflurry2.0	MixMHCpred2.1			The two-tailed independent t-test of the difference of AUC0.1 between MHCfovea and other predictors
A*24:07	0.875	0.91	0.906	0.895				MHCfovea	NetMHCpan4.1		MHCfovea	MHCflurry2.0		MHCfovea	MixMHCpred2.1
A*34:01	0.896	0.898	0.849	0.498			No. of samples	10	10		10	10		10	10
A*34:02	0.875	0.864	0.823	0.723			Mean	0.8715	0.8884		0.8715	0.8727		0.8715	0.7985
A*36:01	0.766	0.74	0.741	0.718			Standard deviation	0.0498381	0.0576295		0.0498381	0.0584961		0.0498381	0.146255
B*07:04	0.912	0.921	0.927	0.911			Degree of freedom	17.6331			17.5571			11.0623
B*38:02	0.909	0.937	0.91	0.943			Pooled standard deviation	0.0240935			0.0243015			0.0488614
B*40:06	0.876	0.915	0.892	0.672			T-statistics	-0.701433			-0.0493797			1.49402
C*03:02	0.862	0.871	0.852	0.791			P-value	0.492188			0.961174			0.163135
C*04:03	0.811	0.892	0.893	0.878			Confidence interval	(-0.068, 0.034)			(-0.052, 0.050)			(-0.034, 0.180)
C*14:03	0.933	0.936	0.934	0.956

## Sheet: common unobserved - AP
	MHCfovea	NetMHCpan4.1	MHCflurry2.0	MixMHCpred2.1			The two-tailed independent t-test of the difference of AP between MHCfovea and other predictors
A*24:07	0.939	0.917	0.916	0.917				MHCfovea	NetMHCpan4.1		MHCfovea	MHCflurry2.0		MHCfovea	MixMHCpred2.1
A*34:01	0.854	0.836	0.777	0.319			No. of samples	10	10		10	10		10	10
A*34:02	0.856	0.823	0.746	0.598			Mean	0.8757	0.8696		0.8757	0.8399		0.8757	0.729
A*36:01	0.749	0.737	0.734	0.698			Standard deviation	0.0608825	0.0607402		0.0608825	0.0667407		0.0608825	0.217827
B*07:04	0.909	0.916	0.907	0.888			Degree of freedom	17.9999			17.8502			10.3976
B*38:02	0.911	0.92	0.876	0.927			Pooled standard deviation	0.0271957			0.0285675			0.071523
B*40:06	0.932	0.915	0.858	0.437			T-statistics	0.2243			1.25317			2.05109
C*03:02	0.875	0.836	0.823	0.726			P-value	0.82505			0.22631			0.0663194
C*04:03	0.808	0.881	0.865	0.846			Confidence interval	(-0.051, 0.063)			(-0.024, 0.096)			(-0.012, 0.305)
C*14:03	0.924	0.915	0.897	0.934

## Sheet: common unobserved - PPV
	MHCfovea	NetMHCpan4.1	MHCflurry2.0	MixMHCpred2.1			The two-tailed independent t-test of the difference of PPV between MHCfovea and other predictors
A*24:07	0.894	0.878	0.88	0.876				MHCfovea	NetMHCpan4.1		MHCfovea	MHCflurry2.0		MHCfovea	MixMHCpred2.1
A*34:01	0.795	0.779	0.73	0.38			No. of samples	10	10		10	10		10	10
A*34:02	0.804	0.771	0.721	0.599			Mean	0.8235	0.8227		0.8235	0.7924		0.8235	0.7152
A*36:01	0.705	0.703	0.688	0.685			Standard deviation	0.0590014	0.0618494		0.0590014	0.0649088		0.0590014	0.173864
B*07:04	0.853	0.87	0.857	0.846			Degree of freedom	17.9601			17.8386			11.0458
B*38:02	0.86	0.877	0.814	0.885			Pooled standard deviation	0.0270306			0.0277386			0.0580601
B*40:06	0.881	0.866	0.804	0.521			T-statistics	0.0295961			1.12118			1.86531
C*03:02	0.808	0.769	0.755	0.678			P-value	0.976716			0.277078			0.0889033
C*04:03	0.766	0.848	0.83	0.804			Confidence interval	(-0.056, 0.058)			(-0.027, 0.089)			(-0.019, 0.236)
C*14:03	0.869	0.866	0.845	0.878
