# Supplementary material for: Connecting MHC-I-binding motifs with HLA alleles via deep learning
Source: Commun Biol. 2021 Oct 18;4:1194. doi: 10.1038/s42003-021-02716-8 (PMC8523706; doi:10.1038/s42003-021-02716-8)
Supplement: Supplementary file 8 — Supplementary Data 4 [file 42003_2021_2716_MOESM8_ESM.xlsx]

## Sheet: overall benchmark
The performance on the overall benchmark dataset (data for Fig. 2c and Supplementary Fig. 3a)
benchmark dataset	predictor	AUC	AUC0.1	AP	PPV
with MixMHCpred2.1	MHCfovea	0.977	0.892	0.841	0.789
with MixMHCpred2.1	NetMHCpan4.1	0.958	0.859	0.825	0.783
with MixMHCpred2.1	MHCflurry2.0	0.96	0.825	0.74	0.71
with MixMHCpred2.1	MixMHCpred2.1	0.942	0.823	0.767	0.723
without MixMHCpred2.1	MHCfovea	0.978	0.896	0.839	0.787
without MixMHCpred2.1	NetMHCpan4.1	0.957	0.857	0.821	0.78
without MixMHCpred2.1	MHCflurry2.0	0.961	0.831	0.738	0.709

## Sheet: fix ratio between classes
Fix the ratio of negatives to positives for comparison between different situations (data for Fig. 2f and Supplementary Fig. 3h)
# of positives	# of negatives	ratio of negatives to positives	peptide tag	allele tag	predictor	AUC	AUC0.1	AP	PPV
124588	3464876	27.8107	all	all	NetMHCpan4.1	0.958	0.859	0.825	0.783
124588	3464876	27.8107	all	all	MHCflurry2.0	0.96	0.825	0.74	0.71
124588	3464876	27.8107	all	all	MixMHCpred2.1	0.942	0.823	0.767	0.723
124588	3464876	27.8107	all	all	MHCfovea	0.977	0.892	0.841	0.789
95328	2651139	27.8107	all	observed	NetMHCpan4.1	0.952	0.845	0.813	0.775
95328	2651139	27.8107	all	observed	MHCflurry2.0	0.958	0.82	0.735	0.71
95328	2651139	27.8107	all	observed	MixMHCpred2.1	0.94	0.829	0.776	0.733
95328	2651139	27.8107	all	observed	MHCfovea	0.976	0.888	0.838	0.786
29202	812127	27.8107	all	unobserved	NetMHCpan4.1	0.977	0.89	0.865	0.811
29202	812127	27.8107	all	unobserved	MHCflurry2.0	0.967	0.844	0.766	0.716
29202	812127	27.8107	all	unobserved	MixMHCpred2.1	0.95	0.81	0.743	0.69
29202	812127	27.8107	all	unobserved	MHCfovea	0.983	0.905	0.857	0.8
56630	1574918	27.8107	similar	all	NetMHCpan4.1	0.954	0.861	0.822	0.779
56630	1574918	27.8107	similar	all	MHCflurry2.0	0.962	0.839	0.767	0.738
56630	1574918	27.8107	similar	all	MixMHCpred2.1	0.941	0.823	0.769	0.728
56630	1574918	27.8107	similar	all	MHCfovea	0.985	0.911	0.867	0.807
43839	1219192	27.8107	similar	observed	NetMHCpan4.1	0.948	0.841	0.808	0.768
43839	1219192	27.8107	similar	observed	MHCflurry2.0	0.958	0.824	0.748	0.723
43839	1219192	27.8107	similar	observed	MixMHCpred2.1	0.935	0.816	0.76	0.723
43839	1219192	27.8107	similar	observed	MHCfovea	0.983	0.906	0.859	0.801
12791	355726	27.8106	similar	unobserved	NetMHCpan4.1	0.978	0.906	0.875	0.817
12791	355726	27.8106	similar	unobserved	MHCflurry2.0	0.976	0.886	0.84	0.784
12791	355726	27.8106	similar	unobserved	MixMHCpred2.1	0.958	0.848	0.8	0.743
12791	355726	27.8106	similar	unobserved	MHCfovea	0.989	0.922	0.892	0.828
48865	1358992	27.8112	dissimilar	all	NetMHCpan4.1	0.962	0.88	0.842	0.8
48865	1358992	27.8112	dissimilar	all	MHCflurry2.0	0.962	0.835	0.75	0.72
48865	1358992	27.8112	dissimilar	all	MixMHCpred2.1	0.943	0.831	0.782	0.735
48865	1358992	27.8112	dissimilar	all	MHCfovea	0.974	0.887	0.839	0.795
37327	1038100	27.811	dissimilar	observed	NetMHCpan4.1	0.958	0.858	0.835	0.796
37327	1038100	27.811	dissimilar	observed	MHCflurry2.0	0.962	0.835	0.755	0.725
37327	1038100	27.811	dissimilar	observed	MixMHCpred2.1	0.944	0.846	0.803	0.758
37327	1038100	27.811	dissimilar	observed	MHCfovea	0.972	0.884	0.838	0.794
11538	320892	27.8118	dissimilar	unobserved	NetMHCpan4.1	0.978	0.895	0.871	0.821
11538	320892	27.8118	dissimilar	unobserved	MHCflurry2.0	0.966	0.838	0.743	0.715
11538	320892	27.8118	dissimilar	unobserved	MixMHCpred2.1	0.944	0.796	0.722	0.679
11538	320892	27.8118	dissimilar	unobserved	MHCfovea	0.981	0.899	0.848	0.801
