# Supplementary material for: Connecting MHC-I-binding motifs with HLA alleles via deep learning
Source: Commun Biol. 2021 Oct 18;4:1194. doi: 10.1038/s42003-021-02716-8 (PMC8523706; doi:10.1038/s42003-021-02716-8)
Supplement: Supplementary file 9 — Supplementary Data 5 [file 42003_2021_2716_MOESM9_ESM.xlsx]

## Sheet: Epitope Masks
	1	2	3	4	-4	-3	-2	-1
A*01:01	0.148988	0.566357	0.675627	0.171699	0.227242	0.221122	0.235273	0.757212
A*01:03	0.224935	0.716179	0.588793	0.224147	0.221428	0.23849	0.23872	0.812574
A*02:01	0.127286	0.864248	0.365603	0.337916	0.303888	0.324165	0.285375	0.457679
A*02:02	0.123561	0.837187	0.380133	0.323342	0.301097	0.314823	0.290529	0.476933
A*02:03	0.122264	0.845695	0.339567	0.288884	0.273603	0.256961	0.223067	0.601818
A*02:04	0.114448	0.697415	0.434505	0.365897	0.373546	0.381883	0.26048	0.683068
A*02:05	0.120401	0.571127	0.391882	0.356769	0.398264	0.411135	0.276243	0.570185
A*02:06	0.132961	0.615223	0.427363	0.355697	0.32737	0.36454	0.341167	0.591692
A*02:07	0.111741	0.637348	0.647407	0.305266	0.281992	0.320749	0.250045	0.590957
A*02:10	0.103641	0.422953	1	0.342308	0.183945	0.903723	0.56397	0.329108
A*02:11	0.144321	0.851439	0.398412	0.327004	0.277659	0.316701	0.292752	0.49961
A*02:12	0.14703	0.872512	0.382443	0.314054	0.265453	0.295319	0.268484	0.506376
A*02:16	0.147062	0.852374	0.39262	0.319769	0.269502	0.293601	0.290507	0.487879
A*02:17	0.134946	0.791142	0.426626	0.341309	0.290769	0.373762	0.325957	0.54529
A*02:19	0.137539	0.89202	0.384285	0.350523	0.267919	0.283796	0.275473	0.509802
A*02:50	0.144904	0.812209	0.425843	0.349095	0.293356	0.334084	0.297176	0.49623
A*03:01	0.15971	0.491059	0.385492	0.277724	0.239451	0.228954	0.294487	0.863663
A*03:02	0.135106	0.541353	0.321546	0.30694	0.237055	0.267649	0.319538	0.884315
A*03:19	0.175842	0.743196	0.755276	0.276958	0.3463	0.395574	0.217281	0.349144
A*11:01	0.12152	0.422893	0.290711	0.239452	0.212526	0.201685	0.254739	0.941878
A*11:02	0.112535	0.55194	0.380666	0.19396	0.219896	0.176967	0.242803	0.916545
A*23:01	0.0865557	0.887482	0.297594	0.24092	0.224798	0.252697	0.242689	0.532016
A*24:02	0.0870773	0.90373	0.280585	0.23241	0.226259	0.228302	0.222334	0.484789
A*24:03	0.0975085	0.873796	0.293976	0.244869	0.215605	0.242583	0.213332	0.518936
A*24:06	0.0831114	0.874769	0.368701	0.277748	0.273789	0.260489	0.275898	0.532206
A*24:13	0.0717444	0.924483	0.275094	0.238891	0.241482	0.235249	0.242257	0.470947
A*25:01	0.579021	0.654856	0.310572	0.258742	0.221363	0.24527	0.300648	0.692926
A*26:01	0.510631	0.691246	0.327372	0.254435	0.233761	0.230002	0.268855	0.662282
A*26:02	0.457487	0.696212	0.351135	0.254219	0.230237	0.222868	0.292134	0.670459
A*26:03	0.458454	0.770363	0.406445	0.273673	0.23216	0.231104	0.300274	0.468971
A*29:02	0.128837	0.337283	0.271843	0.192616	0.1904	0.224117	0.238667	0.977087
A*30:01	0.258741	0.34153	0.640951	0.282137	0.254151	0.274844	0.28864	0.622469
A*30:02	0.102559	0.328475	0.339858	0.258442	0.264571	0.277389	0.346346	0.938211
A*31:01	0.120971	0.293304	0.328733	0.283169	0.252105	0.231436	0.315445	0.930576
A*32:01	0.244639	0.62028	0.446064	0.27446	0.278401	0.28094	0.309148	0.680595
A*32:07	0.240822	0.514927	0.564445	0.300756	0.298119	0.314638	0.31727	0.539202
A*32:15	0.291577	0.576302	0.443611	0.291138	0.274431	0.342034	0.377161	0.63655
A*33:01	0.154575	0.359951	0.31035	0.26603	0.235605	0.230741	0.308944	0.913895
A*66:01	0.323875	0.672833	0.336878	0.244245	0.202666	0.212682	0.255713	0.760247
A*66:02	0.168395	0.681485	0.429454	0.270331	0.326279	0.236973	0.374625	0.747803
A*68:01	0.135088	0.514371	0.342209	0.272439	0.233096	0.231626	0.316614	0.891796
A*68:02	0.235669	0.640876	0.481085	0.362051	0.310527	0.347887	0.338306	0.467131
A*68:23	0.21064	0.857031	0.483641	0.333559	0.255897	0.318654	0.420112	0.41206
A*69:01	0.254436	0.625179	0.48447	0.363949	0.269005	0.361595	0.330115	0.479131
A*74:01	0.114295	0.403773	0.363527	0.426526	0.215721	0.299839	0.280817	0.867052
A*80:01	0.114737	0.401256	0.306149	0.228904	0.233603	0.243812	0.273156	0.978133
B*07:02	0.0819295	0.970177	0.160043	0.198989	0.204069	0.197138	0.173472	0.255728
B*08:01	0.19657	0.552238	0.464422	0.290374	0.339461	0.273864	0.26548	0.477085
B*08:02	0.282333	0.586157	0.705398	0.268052	0.201923	0.289077	0.321598	0.437963
B*08:03	0.320253	0.644255	0.625829	0.184171	0.166188	0.236348	0.213733	0.390761
B*13:01	0.158738	0.715129	0.272803	0.298245	0.318821	0.35745	0.3634	0.654292
B*13:02	0.121509	0.93843	0.29785	0.265786	0.2515	0.312917	0.316444	0.470959
B*14:01	0.155409	0.768302	0.229621	0.259307	0.16781	0.229686	0.227101	0.529034
B*14:02	0.140523	0.762089	0.235608	0.236046	0.210556	0.174391	0.202728	0.445881
B*14:03	0.168247	0.713707	0.189957	0.230654	0.159672	0.192236	0.203794	0.451818
B*15:01	0.101632	0.526026	0.323178	0.24768	0.255413	0.245766	0.311997	0.854502
B*15:02	0.190647	0.357667	0.28972	0.23764	0.217939	0.218082	0.311223	0.91618
B*15:03	0.148758	0.565937	0.267058	0.244464	0.220392	0.198924	0.268172	0.841317
B*15:09	0.19883	0.867578	0.350362	0.171694	0.272932	0.221873	0.260102	0.394862
B*15:11	0.176959	0.826212	0.240243	0.257769	0.245174	0.274993	0.341858	0.69295
B*15:15	0.126433	0.228142	0.303991	0.22195	0.174076	0.172323	0.353677	0.972659
B*15:17	0.146135	0.668518	0.308176	0.284061	0.265026	0.294963	0.361591	0.7122
B*15:18	0.235314	0.911592	0.221927	0.219144	0.141899	0.160685	0.287962	0.609868
B*15:42	0.0834687	0.682741	0.451329	0.239597	0.340676	0.476572	0.361198	0.64255
B*18:01	0.175813	0.993809	0.173025	0.173286	0.157878	0.162764	0.200877	0.268937
B*18:03	0.225238	0.987423	0.162679	0.152992	0.13506	0.15132	0.167517	0.169787
B*27:01	0.206516	0.999848	0.263398	0.135717	0.142905	0.143079	0.174262	0.184207
B*27:02	0.121072	0.996296	0.207957	0.14533	0.148249	0.14578	0.190119	0.236258
B*27:03	0.178532	0.995765	0.301115	0.14681	0.157944	0.154075	0.196147	0.190229
B*27:04	0.138603	0.998807	0.235525	0.141385	0.141977	0.140787	0.17029	0.194045
B*27:05	0.206756	0.902891	0.413396	0.283321	0.241684	0.250644	0.294906	0.374345
B*27:06	0.129402	0.995719	0.222356	0.144782	0.134787	0.138318	0.165603	0.185084
B*27:07	0.145488	0.994292	0.237273	0.144141	0.145746	0.143886	0.174254	0.213022
B*27:08	0.125268	0.999452	0.217004	0.13516	0.142365	0.131983	0.162426	0.15314
B*27:09	0.17814	0.907738	0.372897	0.276452	0.230135	0.237253	0.238589	0.35666
B*27:10	0.265645	0.971073	0.429921	0.239823	0.238792	0.209176	0.238123	0.360795
B*27:20	0.302477	0.83499	0.386553	0.259148	0.220372	0.165225	0.205116	0.374391
B*35:01	0.134893	0.882687	0.197574	0.256613	0.23006	0.248198	0.306541	0.486939
B*35:02	0.148205	0.959269	0.108282	0.225506	0.23322	0.278618	0.159255	0.277931
B*35:03	0.138186	0.976783	0.129437	0.207037	0.211955	0.242	0.178788	0.336146
B*35:04	0.122826	0.791696	0.173035	0.255852	0.269504	0.250463	0.221899	0.277748
B*35:06	0.135193	0.849608	0.160179	0.19637	0.341385	0.23572	0.205567	0.344691
B*35:08	0.160886	0.895769	0.187115	0.270569	0.250558	0.244449	0.301827	0.485152
B*37:01	0.256566	0.51616	0.489719	0.398928	0.376788	0.173264	0.305976	0.666465
B*38:01	0.125089	0.995026	0.14169	0.148117	0.153814	0.147408	0.0998219	0.257312
B*39:01	0.144923	0.96388	0.194015	0.191317	0.178224	0.16833	0.158001	0.351102
B*39:05	0.12234	0.915571	0.16544	0.241944	0.196869	0.185447	0.0837138	0.321459
B*39:06	0.17936	0.92872	0.280396	0.148261	0.226493	0.167113	0.168921	0.48
B*39:09	0.222034	0.911159	0.253776	0.159232	0.180428	0.187536	0.184648	0.466925
B*39:10	0.146938	1	0.152638	0.206373	0.172698	0.869657	0.130775	0.250383
B*39:24	0.226015	0.883666	0.215604	0.192878	0.211173	0.192668	0.204711	0.489078
B*40:01	0.133586	0.989332	0.135764	0.181419	0.160884	0.167994	0.138248	0.347955
B*40:02	0.11124	0.976778	0.13123	0.180153	0.171425	0.180346	0.166819	0.289237
B*40:13	0.163336	0.708975	0.373983	0.312505	0.252327	0.254005	0.282818	0.523562
B*41:01	0.12205	0.998726	0.134369	0.210244	0.166254	0.17887	0.174448	0.255421
B*41:02	0.12588	0.997975	0.125146	0.20481	0.157469	0.173764	0.161351	0.234906
B*41:03	0.128696	0.988276	0.151053	0.214137	0.194901	0.199117	0.189874	0.282638
B*41:04	0.137811	0.995026	0.169447	0.172746	0.183796	0.201898	0.188429	0.19716
B*41:05	0.0895836	0.984189	0.178426	0.295206	0.266141	0.26867	0.207978	0.28565
B*41:06	0.0931967	0.995178	0.136204	0.118323	0.177086	0.116672	0.204948	0.223673
B*42:01	0.0637876	0.992605	0.140641	0.195135	0.225471	0.186388	0.229134	0.236184
B*42:02	0.0875141	0.994371	0.219786	0.22074	0.221385	0.232652	0.297257	0.247175
B*44:02	0.125075	0.994479	0.149451	0.181282	0.15458	0.172125	0.189456	0.284151
B*44:03	0.145701	0.996419	0.159719	0.178669	0.147978	0.158319	0.182383	0.270737
B*44:05	0.199702	1	0.197004	0.244128	0.12879	0.136195	0.174051	0.244536
B*44:08	0.103889	0.535564	0.25051	0.267617	0.226949	0.328873	0.315466	0.830498
B*44:09	0.135769	0.966428	0.215366	0.294042	0.221209	0.228699	0.23822	0.299091
B*44:27	0.141848	0.997167	0.149693	0.19816	0.160073	0.186129	0.177427	0.305401
B*44:28	0.14694	0.996784	0.161446	0.16912	0.162481	0.165041	0.180558	0.313899
B*45:01	0.150542	0.995435	0.171795	0.208613	0.158033	0.166296	0.158247	0.338957
B*45:06	0.162266	0.948616	0.231432	0.297124	0.175927	0.152454	0.210778	0.508199
B*46:01	0.205453	0.438236	0.366007	0.357418	0.321986	0.33754	0.450993	0.753816
B*47:01	0.135546	0.900491	0.28753	0.311976	0.267171	0.247824	0.223112	0.425212
B*48:01	0.201277	0.713249	0.316483	0.283849	0.233322	0.191082	0.200028	0.658619
B*49:01	0.0822844	0.999693	0.0957681	0.174017	0.140796	0.156851	0.164214	0.1837
B*50:01	0.0956442	0.999609	0.111189	0.201037	0.155164	0.149483	0.168201	0.264292
B*50:02	0.0513966	1	0.136785	0.104206	0.137895	0.173262	0.132126	0.257028
B*51:01	0.155702	0.872464	0.302038	0.24747	0.258513	0.312907	0.231654	0.394527
B*51:08	0.183582	0.888021	0.263114	0.215424	0.266303	0.269811	0.227694	0.454982
B*52:01	0.0639326	0.695143	0.344678	0.66933	0.18973	0.364241	0.502624	0.50765
B*53:01	0.141385	0.877648	0.208503	0.242432	0.237929	0.235337	0.279812	0.417234
B*54:01	0.146378	0.923486	0.183358	0.19902	0.223429	0.238919	0.23428	0.35535
B*56:01	0.0645535	0.995638	0.115491	0.181442	0.190881	0.232703	0.195554	0.288922
B*57:01	0.121104	0.583261	0.359585	0.333401	0.339379	0.361436	0.404997	0.773886
B*57:02	0.111465	0.722208	0.322297	0.311663	0.309091	0.41156	0.318584	0.813537
B*57:03	0.143728	0.693708	0.346425	0.329706	0.31835	0.338054	0.388512	0.713949
B*58:01	0.124154	0.572962	0.328136	0.32849	0.300005	0.300336	0.351138	0.805642
B*58:02	0.194961	0.675233	0.362977	0.23707	0.226438	0.387902	0.391421	0.65413
B*73:01	0.128773	0.994963	0.204227	0.127041	0.146436	0.154667	0.143626	0.260387
B*81:01	0.065841	0.998936	0.184224	0.150445	0.217436	0.163787	0.165983	0.287595
B*83:01	0.0818478	0.997591	0.163535	0.294795	0.232649	0.193432	0.34304	0.19536
C*01:02	0.0788243	0.253117	0.909478	0.188649	0.253381	0.263794	0.215615	0.502842
C*02:02	0.237497	0.665872	0.255799	0.297029	0.236924	0.231036	0.27288	0.725568
C*03:03	0.249047	0.60833	0.21836	0.298467	0.271888	0.276968	0.230244	0.757246
C*03:04	0.233189	0.578064	0.211615	0.279566	0.257357	0.256472	0.218424	0.798214
C*03:13	0.13851	0.466798	0.128032	0.443693	0.255618	0.535492	0.181756	0.809755
C*04:01	0.147547	0.591842	0.918576	0.13169	0.191331	0.209406	0.203036	0.335496
C*05:01	0.118357	0.385948	0.889104	0.202041	0.20507	0.219376	0.218906	0.32303
C*06:02	0.174296	0.696889	0.382682	0.324097	0.290372	0.411899	0.277316	0.384281
C*07:01	0.230381	0.892643	0.274461	0.234029	0.186002	0.238288	0.201583	0.370243
C*07:02	0.219932	0.859112	0.319315	0.29562	0.245517	0.248989	0.235003	0.457738
C*07:04	0.0355771	0.117776	0.637379	0.187659	0.170226	0.260654	0	1
C*08:02	0.123061	0.299931	0.969592	0.131049	0.174651	0.185511	0.159963	0.36188
C*12:02	0.133175	0.519909	0.380769	0.339635	0.309909	0.317716	0.382341	0.576733
C*12:03	0.196044	0.673293	0.254316	0.289861	0.239775	0.256721	0.236736	0.608423
C*12:04	0.128879	0.779224	0.274207	0.392171	0.214627	0.113815	0.338751	0.656014
C*14:02	0.172149	0.914641	0.295138	0.204314	0.193958	0.190991	0.215264	0.582065
C*15:02	0.171607	0.587811	0.245375	0.275303	0.235085	0.258148	0.187475	0.72735
C*16:01	0.225842	0.683048	0.200149	0.20905	0.26593	0.271153	0.219567	0.703133
C*17:01	0.190444	0.513426	0.248726	0.341954	0.247583	0.222262	0.206248	0.809195

## Sheet: Allele Masks
	1	2	3	4	5	6	7	8	9	10	11	12	13	14	15	16	17	18	19	20	21	22	23	24	25	26	27	28	29	30	31	32	33	34	35	36	37	38	39	40	41	42	43	44	45	46	47	48	49
A*01:01	0.260559	0.293253	0.258311	0.176951	0.163083	0.117625	0.248556	0.529663	0.589986	0.528363	0.263384	0.200879	0.152688	0.129024	0.094273	0.114399	0.142985	0.146839	0.149541	0.130508	0.200141	0.264277	0.381291	0.318763	0.243219	0.10963	0.0822811	0.100824	0.199554	0.214525	0.24831	0.300294	0.321198	0.25563	0.221211	0.24188	0.250994	0.19662	0.156587	0.151705	0.264863	0.464734	0.869292	0.948481	0.693904	0.350143	0.161241	0.195991	0.202721
A*01:03	0.26425	0.296874	0.260256	0.179168	0.163429	0.118691	0.249861	0.532925	0.592989	0.532414	0.266193	0.202348	0.153185	0.130644	0.0959478	0.118958	0.14694	0.150961	0.152999	0.131373	0.20244	0.268284	0.388009	0.324925	0.247485	0.111448	0.083112	0.10186	0.20298	0.218788	0.251768	0.30362	0.325065	0.259053	0.22298	0.244477	0.256164	0.202649	0.16351	0.156425	0.267959	0.460474	0.857667	0.933661	0.690608	0.353183	0.164652	0.199856	0.206246
A*02:01	0.373155	0.40991	0.353185	0.249086	0.226043	0.159872	0.342558	0.745319	0.838783	0.755732	0.37137	0.274905	0.20751	0.173994	0.133619	0.165685	0.212271	0.219934	0.222617	0.189545	0.283771	0.372527	0.531247	0.45355	0.341747	0.157302	0.110541	0.128011	0.274785	0.314646	0.358634	0.429513	0.448765	0.358152	0.314779	0.341927	0.356102	0.285528	0.228259	0.220012	0.341834	0.378875	0.492607	0.661283	0.609516	0.399121	0.212261	0.28554	0.29686
A*02:02	0.364685	0.399461	0.344146	0.242693	0.221247	0.158226	0.334481	0.727336	0.817681	0.738256	0.361942	0.266911	0.201311	0.17052	0.131592	0.163171	0.206196	0.212998	0.215861	0.184771	0.275125	0.363683	0.51828	0.443766	0.334184	0.154352	0.108853	0.12742	0.268459	0.305716	0.348103	0.417673	0.4366	0.34781	0.305664	0.333068	0.348879	0.280566	0.223079	0.233019	0.3487	0.388252	0.50337	0.677708	0.617757	0.418096	0.206646	0.277419	0.287521
A*02:03	0.340381	0.377018	0.326851	0.227572	0.206409	0.148678	0.317809	0.688182	0.774672	0.69508	0.345586	0.255574	0.191531	0.160485	0.122507	0.156163	0.198893	0.204822	0.202417	0.173056	0.263765	0.344891	0.490185	0.412118	0.311576	0.142677	0.103498	0.12008	0.252786	0.287227	0.331337	0.396731	0.414526	0.332576	0.294882	0.31845	0.330357	0.262159	0.209003	0.202595	0.312041	0.346358	0.451461	0.614172	0.565999	0.370462	0.193387	0.263499	0.273538
A*02:04	0.28738	0.314469	0.270642	0.185186	0.167036	0.121605	0.267263	0.580993	0.653434	0.582745	0.286974	0.211083	0.155971	0.129917	0.097556	0.128328	0.161766	0.164927	0.164251	0.140353	0.217067	0.284677	0.409109	0.346918	0.266422	0.120593	0.0862547	0.0966152	0.202919	0.233835	0.273439	0.329966	0.345352	0.275384	0.241674	0.261033	0.273599	0.218951	0.175651	0.16628	0.256238	0.285974	0.371114	0.513344	0.475364	0.308293	0.155748	0.215669	0.225602
A*02:05	0.374244	0.411207	0.354355	0.247901	0.224589	0.19233	0.309519	0.568858	0.614958	0.647826	0.471938	0.328436	0.206344	0.175086	0.133467	0.167142	0.209104	0.215981	0.21973	0.187715	0.282242	0.369701	0.53025	0.455693	0.343853	0.158976	0.108818	0.127841	0.277638	0.315001	0.358877	0.428146	0.439801	0.349343	0.309207	0.339151	0.356608	0.285763	0.228516	0.236906	0.358016	0.395168	0.516542	0.696735	0.637071	0.429115	0.210195	0.287781	0.295949
A*02:06	0.383221	0.42255	0.362891	0.253678	0.228796	0.194703	0.3174	0.586969	0.632823	0.662261	0.484248	0.336868	0.211212	0.178455	0.137421	0.171023	0.215737	0.2225	0.226269	0.192289	0.291264	0.381351	0.546539	0.466241	0.351309	0.161909	0.110071	0.128149	0.284368	0.325189	0.371253	0.440373	0.451725	0.358653	0.317394	0.347892	0.365029	0.292256	0.235779	0.225494	0.354495	0.39105	0.509477	0.683795	0.629943	0.410293	0.215574	0.295334	0.306546
A*02:07	0.226961	0.254576	0.216956	0.148958	0.135361	0.0992889	0.208936	0.455205	0.514786	0.463466	0.223632	0.162566	0.120243	0.101132	0.0794975	0.104463	0.130605	0.12971	0.128234	0.110958	0.169762	0.22894	0.326893	0.277965	0.211697	0.0915752	0.0613396	0.0745191	0.163685	0.189501	0.220922	0.260169	0.2721	0.21874	0.189535	0.205433	0.213351	0.173332	0.141406	0.134614	0.207535	0.227993	0.295208	0.405855	0.374809	0.249296	0.127605	0.170649	0.177868
A*02:10	0.402115	0.300873	0.242044	0.158959	0.238172	0.205188	0.264211	0.56478	0.651195	0.781567	0.507519	0.270565	0.141909	0.110969	0.127838	0.0857494	0.119404	0.178053	0.207502	0.14964	0.119766	0.201978	0.426684	0.512582	0.384268	0.147352	0.0460425	0.0301158	0.108073	0.161014	0.257348	0.362595	0.443519	0.400558	0.243672	0.310619	0.456294	0.354565	0.199673	0.2054	0.335016	0.429062	0.343846	0.512383	0.466558	0.345766	0.0919678	0.158781	0.176715
A*02:11	0.360183	0.394597	0.339566	0.239947	0.219088	0.154289	0.32947	0.723111	0.816413	0.729995	0.360663	0.268685	0.200398	0.166626	0.127573	0.160639	0.206511	0.209998	0.204793	0.177871	0.274447	0.358891	0.507918	0.426534	0.324409	0.152115	0.101581	0.11965	0.26002	0.299758	0.344832	0.412461	0.429929	0.341557	0.297994	0.325151	0.340407	0.272008	0.219686	0.208597	0.325378	0.360484	0.471346	0.637737	0.584873	0.38366	0.195895	0.273686	0.283344
A*02:12	0.364739	0.404237	0.349907	0.245838	0.220418	0.156586	0.337945	0.731802	0.819933	0.739313	0.36528	0.272004	0.203899	0.171062	0.130151	0.16493	0.21092	0.216187	0.217672	0.184312	0.278679	0.366593	0.522266	0.442859	0.333057	0.153065	0.109664	0.124765	0.270819	0.312137	0.355522	0.423714	0.438549	0.349815	0.310851	0.335775	0.348312	0.281696	0.227367	0.216275	0.334985	0.367325	0.480297	0.649598	0.598313	0.39106	0.209504	0.279938	0.29303
A*02:16	0.369996	0.404214	0.349254	0.246251	0.223326	0.157185	0.339073	0.738353	0.830187	0.749205	0.368985	0.272867	0.205193	0.172236	0.13227	0.164157	0.209212	0.216938	0.220571	0.187161	0.281478	0.370371	0.527825	0.450169	0.338755	0.155847	0.109407	0.126527	0.272528	0.311345	0.353928	0.426137	0.444817	0.354653	0.312374	0.339738	0.354187	0.283842	0.225742	0.216984	0.337709	0.374967	0.487954	0.654571	0.603781	0.394519	0.209761	0.282731	0.295025
A*02:17	0.3088	0.342968	0.294725	0.205914	0.185252	0.132596	0.283546	0.623467	0.70837	0.63934	0.310719	0.230738	0.170936	0.1444	0.105179	0.137451	0.1742	0.177031	0.176744	0.153321	0.234031	0.310049	0.444528	0.377965	0.285779	0.126144	0.0881243	0.101775	0.223837	0.258281	0.297903	0.362256	0.37934	0.302683	0.259719	0.276366	0.291622	0.238813	0.196007	0.182344	0.281694	0.312038	0.407106	0.562699	0.515961	0.336889	0.172082	0.235376	0.243623
A*02:19	0.343595	0.382665	0.33025	0.232303	0.209272	0.149775	0.322659	0.702767	0.789185	0.705695	0.34632	0.258044	0.192568	0.161505	0.123294	0.158789	0.204172	0.207134	0.202345	0.172631	0.267376	0.350524	0.499267	0.418873	0.31674	0.145891	0.102022	0.1193	0.254594	0.293479	0.333256	0.403596	0.419622	0.33462	0.293044	0.318079	0.330014	0.264209	0.215743	0.203127	0.314799	0.34769	0.455165	0.622559	0.574349	0.376188	0.19642	0.267641	0.278615
A*02:50	0.361801	0.39634	0.364131	0.254032	0.20896	0.1485	0.323164	0.708012	0.78385	0.809176	0.677036	0.603644	0.431506	0.248204	0.16415	0.157634	0.20248	0.20806	0.208252	0.176415	0.267628	0.350686	0.50028	0.42527	0.320445	0.147982	0.103911	0.121372	0.261305	0.298892	0.33746	0.406006	0.420009	0.333697	0.294808	0.324196	0.335223	0.265748	0.212508	0.207292	0.321147	0.355049	0.462305	0.620442	0.571336	0.372772	0.198002	0.268804	0.2796
A*03:01	0.360878	0.397002	0.342661	0.237612	0.220567	0.161992	0.326094	0.701607	0.792838	0.720567	0.359293	0.266057	0.197779	0.165475	0.126434	0.160971	0.207012	0.211575	0.21189	0.179896	0.272317	0.358598	0.512539	0.43841	0.329713	0.146609	0.107517	0.127561	0.274763	0.309695	0.349302	0.406388	0.423997	0.344025	0.306287	0.333796	0.35028	0.285139	0.228058	0.217807	0.331919	0.368867	0.47883	0.64849	0.594118	0.389934	0.201692	0.277982	0.28488
A*03:02	0.356534	0.395545	0.342056	0.237543	0.219773	0.160834	0.323455	0.695033	0.783625	0.714549	0.356859	0.265974	0.197379	0.164128	0.125395	0.16093	0.207926	0.210916	0.210124	0.17803	0.269193	0.35508	0.510837	0.434658	0.327701	0.145711	0.108606	0.127526	0.272669	0.309049	0.348806	0.4051	0.421318	0.340537	0.303758	0.328729	0.345554	0.283001	0.228271	0.217022	0.328185	0.362668	0.47152	0.642313	0.589123	0.387604	0.201077	0.275455	0.284253
A*03:19	0.353143	0.394597	0.366694	0.256785	0.212433	0.150631	0.313026	0.681594	0.772058	0.699801	0.34326	0.253528	0.187782	0.160205	0.118586	0.148615	0.188467	0.195502	0.200837	0.172274	0.262814	0.344675	0.495802	0.425413	0.320608	0.140672	0.0942819	0.112311	0.253004	0.289677	0.331143	0.39413	0.41439	0.330603	0.288102	0.309639	0.331516	0.269043	0.219773	0.205116	0.320677	0.359142	0.467096	0.630357	0.57444	0.377253	0.194222	0.265388	0.27202
A*11:01	0.349693	0.384825	0.334221	0.228086	0.209987	0.185802	0.282265	0.516286	0.569053	0.607943	0.444559	0.305137	0.188989	0.159113	0.121793	0.157464	0.196356	0.19965	0.202348	0.171892	0.259927	0.344113	0.496157	0.422618	0.319801	0.143664	0.107872	0.126822	0.262387	0.295249	0.338248	0.392104	0.408876	0.329847	0.293026	0.316703	0.334916	0.274331	0.220082	0.212056	0.320409	0.353864	0.454589	0.62055	0.568637	0.374632	0.193755	0.263255	0.269148
A*11:02	0.34983	0.385017	0.333284	0.227063	0.211419	0.188227	0.283385	0.515407	0.566106	0.604581	0.44237	0.304035	0.188698	0.16058	0.122037	0.170496	0.227353	0.363548	0.384844	0.286664	0.263089	0.336996	0.497802	0.422759	0.317761	0.14375	0.108118	0.126855	0.263659	0.295802	0.339153	0.392592	0.406428	0.328855	0.294735	0.319791	0.339088	0.278736	0.224672	0.216571	0.322853	0.353658	0.455153	0.623025	0.570569	0.373043	0.193919	0.264758	0.270132
A*23:01	0.277891	0.326696	0.277723	0.186337	0.164403	0.166089	0.330242	0.779795	0.823907	0.738322	0.371637	0.237878	0.15735	0.124906	0.0928698	0.121568	0.157058	0.163932	0.156434	0.132247	0.202938	0.266569	0.381538	0.326578	0.245026	0.108184	0.0774275	0.0949067	0.207635	0.23816	0.269664	0.316988	0.325994	0.255149	0.22569	0.250913	0.270992	0.226743	0.180123	0.168864	0.25825	0.292329	0.366676	0.486512	0.45545	0.296834	0.152574	0.208733	0.214087
A*24:02	0.276737	0.325752	0.276592	0.183758	0.162521	0.164469	0.330921	0.784427	0.829045	0.743613	0.372766	0.237791	0.154838	0.123538	0.0916429	0.120288	0.155836	0.16289	0.155481	0.130765	0.20139	0.265853	0.381133	0.325432	0.242756	0.106386	0.0762577	0.0940755	0.20727	0.237958	0.269102	0.314717	0.322629	0.252974	0.224591	0.25116	0.271613	0.226888	0.179376	0.168195	0.258602	0.291456	0.365699	0.485156	0.453417	0.29516	0.151075	0.208638	0.21294
A*24:03	0.271962	0.325728	0.274779	0.180322	0.15873	0.16136	0.328252	0.783783	0.833311	0.743817	0.374282	0.237516	0.153177	0.119756	0.0901176	0.117904	0.15274	0.159457	0.151757	0.127234	0.196975	0.260791	0.371153	0.316058	0.23557	0.103992	0.0746742	0.0929361	0.205657	0.23465	0.262968	0.305849	0.314323	0.245731	0.218959	0.24644	0.268227	0.2261	0.179184	0.166871	0.254282	0.286573	0.358143	0.47183	0.443524	0.289098	0.148497	0.204646	0.207789
A*24:06	0.289107	0.33669	0.305773	0.203891	0.162486	0.163814	0.33018	0.782191	0.825875	0.742957	0.372899	0.238335	0.155043	0.124435	0.0917778	0.120335	0.156107	0.162897	0.156441	0.131536	0.202636	0.266349	0.382648	0.327102	0.244628	0.106456	0.0759144	0.0927539	0.206303	0.23737	0.270463	0.317682	0.32541	0.254712	0.225316	0.250452	0.2709	0.226382	0.179974	0.167752	0.25848	0.292058	0.368338	0.490756	0.457202	0.29744	0.151076	0.20887	0.2135
A*24:13	0.289289	0.337507	0.306147	0.203907	0.162367	0.163992	0.330398	0.784268	0.827936	0.744138	0.373395	0.238521	0.154923	0.123615	0.0912346	0.120063	0.156174	0.16289	0.155815	0.131347	0.203348	0.267853	0.384112	0.32768	0.244604	0.106641	0.075808	0.0932564	0.207178	0.238603	0.270699	0.317663	0.325093	0.25509	0.225673	0.251287	0.271745	0.227245	0.180613	0.168135	0.258978	0.291923	0.368565	0.490965	0.457118	0.296943	0.15117	0.210394	0.214576
A*25:01	0.321009	0.364209	0.315296	0.216751	0.199364	0.179926	0.268832	0.48124	0.528024	0.566536	0.416264	0.290272	0.186568	0.159259	0.125531	0.161561	0.193472	0.191648	0.188223	0.166152	0.258462	0.330268	0.453921	0.38439	0.296108	0.138643	0.104133	0.122466	0.252408	0.280708	0.313381	0.364454	0.379162	0.308736	0.28084	0.30395	0.31603	0.256594	0.20508	0.198869	0.299385	0.331074	0.433918	0.586907	0.543204	0.353154	0.189713	0.257512	0.262881
A*26:01	0.318003	0.360316	0.310565	0.213255	0.195238	0.175901	0.263033	0.479324	0.53014	0.569061	0.414074	0.286883	0.183573	0.156163	0.121886	0.156721	0.189201	0.18782	0.185363	0.161935	0.253838	0.324898	0.448382	0.37868	0.291781	0.13615	0.100525	0.118607	0.249375	0.278205	0.308699	0.359903	0.374616	0.30497	0.276104	0.300323	0.312736	0.253312	0.201875	0.19472	0.293918	0.326374	0.430201	0.583408	0.539816	0.349513	0.185427	0.2528	0.258311
A*26:02	0.309697	0.349572	0.300458	0.204583	0.188856	0.171079	0.256853	0.470722	0.520462	0.556157	0.405846	0.28008	0.17693	0.151462	0.118439	0.155329	0.187579	0.184102	0.178607	0.155096	0.245634	0.316775	0.441892	0.36859	0.284231	0.133151	0.0976292	0.114905	0.239152	0.268261	0.301654	0.35266	0.368591	0.299355	0.266081	0.289597	0.304343	0.244151	0.197695	0.187409	0.283338	0.317045	0.417436	0.57158	0.526128	0.341679	0.176382	0.244921	0.249262
A*26:03	0.314211	0.356742	0.309123	0.211891	0.194297	0.175136	0.262212	0.480858	0.53199	0.570112	0.410355	0.282773	0.181804	0.156144	0.122372	0.156166	0.187813	0.187017	0.183387	0.160969	0.253514	0.324377	0.4464	0.37595	0.289269	0.135794	0.100021	0.117488	0.246512	0.274736	0.306262	0.359616	0.373152	0.302984	0.274269	0.297302	0.308791	0.248569	0.199384	0.19307	0.293875	0.325504	0.4306	0.584056	0.541218	0.347298	0.184476	0.251752	0.257853
A*29:02	0.324804	0.36367	0.310091	0.21593	0.197423	0.148827	0.231323	0.442926	0.443205	0.482967	0.29743	0.264799	0.181882	0.156766	0.118337	0.155201	0.194796	0.194315	0.19276	0.162584	0.247643	0.326336	0.463748	0.391286	0.299087	0.134465	0.102734	0.120336	0.252658	0.284008	0.320735	0.372414	0.384534	0.30645	0.271386	0.296019	0.313199	0.258731	0.213708	0.199107	0.296649	0.330734	0.431692	0.588829	0.544126	0.356835	0.184341	0.25129	0.259104
A*30:01	0.283307	0.318286	0.276045	0.189793	0.172608	0.175711	0.324943	0.727064	0.754303	0.68358	0.35804	0.231167	0.157413	0.222741	0.35495	0.60221	0.624194	0.508514	0.32511	0.201682	0.218027	0.284643	0.409049	0.34335	0.261028	0.115294	0.0871526	0.100459	0.212473	0.239401	0.276265	0.321347	0.337655	0.272021	0.243164	0.259315	0.274439	0.223487	0.183752	0.171416	0.263122	0.292043	0.375863	0.515696	0.472957	0.312241	0.161839	0.219467	0.22182
A*30:02	0.300986	0.333111	0.287227	0.196068	0.181723	0.182935	0.33749	0.757092	0.785458	0.714011	0.370584	0.24103	0.164716	0.234748	0.375083	0.637346	0.658107	0.5286	0.334674	0.206402	0.22536	0.294861	0.425072	0.357485	0.273903	0.12492	0.0934086	0.109222	0.224021	0.251113	0.287112	0.338297	0.354827	0.284425	0.250683	0.269189	0.285529	0.232346	0.191249	0.179997	0.272289	0.304783	0.392493	0.541158	0.494222	0.325854	0.165058	0.228452	0.232712
A*31:01	0.313769	0.346358	0.299261	0.212578	0.197384	0.144218	0.219553	0.421679	0.425774	0.463636	0.28654	0.254341	0.175296	0.147336	0.107682	0.144871	0.182549	0.180233	0.175087	0.153501	0.24056	0.314292	0.446586	0.373759	0.284827	0.132824	0.0959208	0.114578	0.24033	0.271175	0.307132	0.355744	0.370674	0.295253	0.260284	0.285051	0.300878	0.248339	0.206359	0.18892	0.28189	0.313456	0.410106	0.563392	0.518672	0.341912	0.171621	0.238146	0.242412
A*32:01	0.329525	0.369589	0.317453	0.221647	0.202802	0.151754	0.309508	0.653554	0.734894	0.659973	0.329665	0.247527	0.186199	0.15715	0.119409	0.154665	0.195392	0.195934	0.194738	0.169222	0.253963	0.333579	0.473301	0.402854	0.308536	0.14058	0.1035	0.119063	0.249873	0.28421	0.323587	0.377906	0.393089	0.31509	0.278515	0.299508	0.315106	0.259275	0.214309	0.204326	0.306688	0.340366	0.43594	0.593265	0.546788	0.360165	0.189658	0.25444	0.263132
A*32:07	0.311274	0.351928	0.303035	0.209195	0.189241	0.188644	0.355574	0.803739	0.836892	0.755257	0.391899	0.256447	0.176863	0.147867	0.112816	0.144832	0.182311	0.18404	0.182279	0.157032	0.237194	0.309029	0.441147	0.374519	0.286697	0.131419	0.0963592	0.113258	0.234107	0.264466	0.30051	0.3565	0.368681	0.295117	0.261377	0.281846	0.298193	0.24544	0.201103	0.189934	0.287394	0.320055	0.409925	0.55811	0.513544	0.337636	0.175822	0.239854	0.245602
A*32:15	0.325169	0.36614	0.315963	0.219118	0.198893	0.149208	0.306446	0.641002	0.718384	0.646944	0.327141	0.245403	0.184283	0.155437	0.118385	0.153359	0.190659	0.192994	0.192267	0.16656	0.250702	0.328818	0.465277	0.395864	0.30547	0.139182	0.102344	0.119315	0.247301	0.278868	0.317966	0.370628	0.386721	0.30954	0.273918	0.297054	0.312658	0.25579	0.209117	0.199559	0.302618	0.3362	0.42931	0.582706	0.53922	0.355211	0.18655	0.249998	0.259795
A*33:01	0.282446	0.311597	0.271187	0.196414	0.183539	0.134377	0.201499	0.384661	0.387272	0.420507	0.262274	0.232489	0.161928	0.137764	0.0984678	0.13036	0.162567	0.165271	0.159658	0.140782	0.220823	0.28735	0.406786	0.339776	0.259161	0.121757	0.0878481	0.10545	0.220862	0.245665	0.277114	0.321171	0.336423	0.267376	0.235161	0.259702	0.27633	0.227751	0.190485	0.171701	0.257151	0.285033	0.373769	0.512408	0.474917	0.314618	0.161592	0.219789	0.221246
A*66:01	0.320301	0.358707	0.30924	0.211761	0.193366	0.174274	0.264233	0.484599	0.531202	0.568576	0.416316	0.291628	0.183643	0.156268	0.119639	0.153905	0.185978	0.186516	0.182898	0.162508	0.253427	0.325553	0.451107	0.379089	0.288675	0.13671	0.104048	0.124734	0.253325	0.280233	0.313095	0.365598	0.379274	0.304947	0.27371	0.300656	0.316647	0.257727	0.205514	0.196238	0.295162	0.325174	0.425663	0.573353	0.528803	0.345762	0.184562	0.252023	0.254965
A*66:02	0.324786	0.361596	0.313255	0.217899	0.197844	0.176389	0.273664	0.503856	0.552343	0.582906	0.428823	0.299528	0.183339	0.152856	0.115105	0.147023	0.186286	0.191541	0.189711	0.162786	0.25079	0.325428	0.463957	0.392474	0.299445	0.142816	0.105407	0.123211	0.250555	0.280006	0.317747	0.371833	0.386761	0.307659	0.274555	0.301398	0.318564	0.257165	0.207436	0.197905	0.301684	0.334446	0.43185	0.580584	0.535518	0.350991	0.183348	0.251839	0.258421
A*68:01	0.307508	0.34236	0.299293	0.210163	0.193371	0.166483	0.249068	0.461127	0.508323	0.543999	0.397735	0.277	0.170287	0.145018	0.105346	0.139967	0.17397	0.178423	0.178221	0.153985	0.237522	0.313404	0.450086	0.378889	0.283217	0.126099	0.0959084	0.114831	0.240745	0.267881	0.304098	0.35549	0.370944	0.295765	0.261833	0.284112	0.30506	0.251442	0.205045	0.187142	0.280783	0.310358	0.405742	0.557725	0.520367	0.341586	0.176995	0.235508	0.239899
A*68:02	0.329785	0.371109	0.320584	0.219444	0.197201	0.172412	0.274161	0.513204	0.564321	0.691578	0.698531	0.59911	0.41223	0.237568	0.152367	0.153501	0.188423	0.189958	0.191682	0.165428	0.259489	0.338421	0.477187	0.401588	0.302352	0.138508	0.100618	0.117624	0.253143	0.286077	0.32471	0.381914	0.393386	0.313547	0.279575	0.303416	0.321166	0.260502	0.209065	0.197738	0.304817	0.336187	0.441895	0.600115	0.553409	0.360215	0.189061	0.258484	0.26586
A*68:23	0.331794	0.37067	0.321853	0.221094	0.201569	0.177361	0.276691	0.511483	0.558497	0.591952	0.436728	0.302103	0.18755	0.157527	0.116582	0.150538	0.187399	0.19305	0.195452	0.169704	0.257973	0.337311	0.478668	0.405833	0.303998	0.138525	0.103807	0.119853	0.254744	0.286502	0.327768	0.381851	0.396209	0.316597	0.28298	0.3045	0.322712	0.264266	0.210735	0.201251	0.307571	0.341419	0.446013	0.600643	0.553669	0.360945	0.191184	0.258436	0.264769
A*69:01	0.348374	0.393379	0.34183	0.239562	0.212738	0.182157	0.290486	0.548139	0.593566	0.628089	0.457355	0.319361	0.195773	0.165112	0.124727	0.16037	0.196795	0.200919	0.203693	0.176082	0.274532	0.36379	0.513405	0.431437	0.324953	0.150003	0.105175	0.123693	0.265438	0.30183	0.346104	0.406309	0.420181	0.331728	0.291097	0.315171	0.335766	0.276115	0.226706	0.210847	0.325932	0.357976	0.468872	0.636797	0.584611	0.384442	0.202415	0.271905	0.284215
A*74:01	0.321158	0.3342	0.288639	0.201454	0.184148	0.130655	0.291183	0.640638	0.698338	0.620152	0.305082	0.231016	0.164942	0.143787	0.105434	0.144443	0.175165	0.17114	0.179536	0.149874	0.235764	0.320559	0.459111	0.387299	0.288977	0.13968	0.0996923	0.112676	0.237409	0.270815	0.300996	0.351263	0.36675	0.290212	0.252446	0.288563	0.310849	0.25707	0.211314	0.187834	0.270602	0.30407	0.397784	0.54455	0.516529	0.332289	0.167376	0.238532	0.253108
A*80:01	0.283581	0.318269	0.273553	0.193489	0.176656	0.128721	0.255591	0.544169	0.619201	0.562623	0.281191	0.209016	0.155764	0.130949	0.100778	0.129556	0.169123	0.172102	0.16815	0.142439	0.217361	0.282843	0.402781	0.341121	0.258597	0.116472	0.081835	0.121358	0.25963	0.432505	0.556046	0.67782	0.706367	0.87728	0.906787	0.795643	0.450378	0.239695	0.180874	0.170571	0.262085	0.290664	0.382464	0.521786	0.481277	0.317001	0.162433	0.224047	0.226972
B*07:02	0.28536	0.321832	0.281831	0.195397	0.175688	0.152892	0.239231	0.436258	0.467145	0.492744	0.360565	0.255344	0.162423	0.135524	0.103579	0.130666	0.164747	0.163199	0.162602	0.139459	0.281521	0.435954	0.65604	0.514301	0.371068	0.164545	0.102979	0.104067	0.219835	0.251777	0.278282	0.325785	0.341072	0.274738	0.2435	0.265508	0.280817	0.228606	0.183754	0.176663	0.260617	0.223648	0.232961	0.334216	0.337636	0.306567	0.205507	0.244792	0.228732
B*08:01	0.319045	0.357904	0.313249	0.219806	0.20046	0.157797	0.242959	0.507233	0.632071	0.741659	0.705051	0.655046	0.518181	0.237393	0.149124	0.146659	0.18209	0.185027	0.183163	0.161986	0.312649	0.479094	0.713613	0.563049	0.407716	0.182495	0.115041	0.115662	0.24257	0.273442	0.309135	0.362944	0.38317	0.30962	0.270047	0.288963	0.306339	0.251294	0.207085	0.194963	0.292609	0.253482	0.268505	0.38692	0.39038	0.347868	0.229427	0.271803	0.251488
B*08:02	0.320795	0.361891	0.312792	0.222958	0.202468	0.1576	0.248051	0.502976	0.622578	0.737694	0.708764	0.657275	0.509444	0.239149	0.155003	0.150101	0.18661	0.189662	0.185944	0.166296	0.3128	0.469902	0.68218	0.547026	0.398497	0.176716	0.114952	0.122408	0.251316	0.277529	0.308883	0.353674	0.373374	0.29902	0.266012	0.28695	0.296828	0.240064	0.201227	0.198824	0.295439	0.250929	0.269915	0.382839	0.398075	0.34281	0.228842	0.27617	0.256419
B*08:03	0.341161	0.375768	0.348268	0.243516	0.200746	0.156409	0.251256	0.508745	0.631823	0.7422	0.71051	0.656533	0.50961	0.238152	0.154831	0.15075	0.183857	0.185227	0.184367	0.166833	0.317862	0.475331	0.689182	0.552889	0.404188	0.176738	0.1147	0.122857	0.25268	0.279361	0.310696	0.355717	0.378535	0.303638	0.266565	0.287804	0.29816	0.240974	0.202509	0.199667	0.294519	0.251373	0.270729	0.381784	0.394651	0.343772	0.232163	0.277596	0.256038
B*13:01	0.293763	0.335677	0.29002	0.20698	0.185259	0.158657	0.244132	0.413434	0.417651	0.410373	0.529798	0.588899	0.480771	0.226428	0.14208	0.13831	0.179002	0.181821	0.180741	0.151686	0.253673	0.367284	0.490951	0.449221	0.332284	0.182449	0.125817	0.108435	0.225191	0.257747	0.290157	0.343822	0.353323	0.282283	0.249698	0.272464	0.285889	0.26622	0.346641	0.475267	0.47673	0.313684	0.238047	0.519482	0.615291	0.536038	0.319	0.241763	0.239581
B*13:02	0.253497	0.284764	0.246407	0.177758	0.160918	0.135794	0.210565	0.358591	0.363345	0.350611	0.444602	0.496247	0.404485	0.183489	0.116421	0.115154	0.148693	0.153097	0.150997	0.128055	0.215158	0.315797	0.424275	0.391877	0.292254	0.158229	0.107367	0.0939374	0.187862	0.210912	0.244795	0.29941	0.313163	0.245366	0.207947	0.228635	0.242565	0.224567	0.291478	0.404643	0.407357	0.266486	0.201424	0.455282	0.539614	0.468088	0.273373	0.205608	0.201882
B*14:01	0.239682	0.273445	0.237504	0.164442	0.151485	0.13203	0.199926	0.353925	0.381736	0.405578	0.301402	0.213237	0.137366	0.115405	0.0862413	0.112339	0.14137	0.146007	0.143269	0.121778	0.247094	0.386008	0.581094	0.444649	0.313637	0.135567	0.0860094	0.0846889	0.184388	0.208122	0.235075	0.279524	0.29315	0.235926	0.208862	0.224514	0.23586	0.191708	0.154847	0.146089	0.222934	0.189324	0.204456	0.299199	0.299589	0.265839	0.173438	0.207221	0.191026
B*14:02	0.239907	0.273706	0.237231	0.163224	0.148902	0.130023	0.199386	0.336447	0.360437	0.343307	0.334377	0.29021	0.232079	0.128328	0.0843926	0.110435	0.139217	0.144157	0.142121	0.121754	0.241255	0.380178	0.575345	0.443629	0.312669	0.13434	0.0861428	0.0832709	0.180615	0.203223	0.233506	0.278087	0.293224	0.236127	0.20829	0.221767	0.23355	0.189652	0.152571	0.142855	0.222344	0.190027	0.20548	0.302713	0.304821	0.269118	0.173308	0.204812	0.189121
B*14:03	0.244846	0.279327	0.241147	0.165835	0.1502	0.130572	0.200637	0.341569	0.3667	0.351716	0.342784	0.298443	0.236395	0.129277	0.0851006	0.111525	0.141105	0.147088	0.143649	0.124544	0.2437	0.383101	0.579784	0.447761	0.317	0.135578	0.0871332	0.0849481	0.183229	0.20582	0.23692	0.280595	0.295772	0.238213	0.211871	0.224191	0.235827	0.191	0.154802	0.145394	0.226604	0.19332	0.208957	0.309641	0.313739	0.276553	0.177667	0.209175	0.192494
B*15:01	0.336638	0.384537	0.329521	0.233263	0.214108	0.184694	0.281924	0.476222	0.478918	0.472605	0.616144	0.688497	0.558845	0.260228	0.159392	0.159404	0.203346	0.204437	0.198145	0.170047	0.262439	0.34178	0.485138	0.410063	0.314088	0.145782	0.103182	0.121793	0.25953	0.292495	0.333399	0.389227	0.404806	0.32174	0.283966	0.311048	0.332559	0.267432	0.218021	0.208322	0.311676	0.24242	0.286021	0.574871	0.729378	0.632449	0.371176	0.280366	0.274747
B*15:02	0.326075	0.372593	0.318753	0.219111	0.200096	0.174121	0.270002	0.456868	0.458279	0.455825	0.596563	0.659162	0.535711	0.250083	0.155527	0.155706	0.193675	0.193559	0.189545	0.165355	0.25442	0.333748	0.470282	0.393028	0.301112	0.137614	0.100079	0.118035	0.25329	0.285342	0.325645	0.373	0.387298	0.310353	0.276721	0.299423	0.316817	0.256611	0.212044	0.200663	0.300517	0.230428	0.273984	0.546442	0.68621	0.596587	0.353603	0.27085	0.264787
B*15:03	0.333305	0.381622	0.330675	0.233432	0.213592	0.178806	0.272547	0.463798	0.468109	0.46231	0.608275	0.681383	0.55903	0.261606	0.154727	0.152223	0.198033	0.198537	0.190724	0.16509	0.32915	0.512748	0.768746	0.609274	0.439858	0.192211	0.118159	0.117392	0.260028	0.291281	0.33097	0.386083	0.400734	0.317156	0.282232	0.30716	0.329952	0.270091	0.22141	0.207186	0.308067	0.268813	0.286033	0.412448	0.422313	0.374962	0.246008	0.288566	0.268478
B*15:09	0.273897	0.321513	0.271631	0.194251	0.178627	0.149794	0.234609	0.389477	0.388653	0.388891	0.522669	0.573912	0.467179	0.220445	0.140111	0.13961	0.170049	0.168597	0.159059	0.140782	0.281864	0.433437	0.641493	0.517312	0.378345	0.161538	0.0996282	0.107394	0.230761	0.252603	0.288932	0.327756	0.34279	0.266376	0.230416	0.252239	0.267842	0.217482	0.186248	0.176408	0.258074	0.221266	0.248952	0.35176	0.353536	0.306071	0.205017	0.243218	0.2285
B*15:11	0.33012	0.377352	0.326802	0.22688	0.207146	0.18027	0.274661	0.466311	0.4668	0.457801	0.590729	0.662358	0.544705	0.25357	0.158984	0.162565	0.199792	0.197726	0.192379	0.167988	0.262109	0.338861	0.474005	0.39882	0.306606	0.139892	0.0997673	0.122523	0.257206	0.293843	0.328484	0.381628	0.398464	0.321785	0.282083	0.306334	0.328214	0.26614	0.214636	0.202321	0.303152	0.237754	0.280744	0.551342	0.69163	0.59621	0.359545	0.274667	0.269061
B*15:15	0.340612	0.370096	0.32825	0.232928	0.211944	0.182446	0.27528	0.454429	0.453169	0.470047	0.610368	0.664813	0.536175	0.252071	0.145126	0.153139	0.180325	0.180756	0.201048	0.162707	0.24421	0.332537	0.497359	0.432292	0.330323	0.158182	0.107962	0.129168	0.247756	0.270252	0.313933	0.385534	0.413078	0.310245	0.257458	0.294955	0.340383	0.281459	0.22333	0.210278	0.31227	0.248522	0.26191	0.534438	0.715927	0.634377	0.385631	0.274028	0.255396
B*15:17	0.37142	0.418059	0.355784	0.248723	0.228111	0.200079	0.308985	0.518027	0.517417	0.513848	0.659799	0.724574	0.593574	0.275486	0.177554	0.178436	0.224107	0.220906	0.216914	0.188156	0.282321	0.369384	0.52277	0.446787	0.344024	0.161605	0.115413	0.135511	0.282474	0.323512	0.366709	0.420969	0.432936	0.349845	0.308586	0.33554	0.353153	0.289467	0.239073	0.229553	0.33962	0.262409	0.300813	0.606189	0.767179	0.665079	0.394575	0.301701	0.301916
B*15:18	0.266032	0.315187	0.268217	0.190832	0.177126	0.149534	0.221422	0.387376	0.3926	0.395663	0.518161	0.580917	0.466943	0.220529	0.128676	0.132903	0.162577	0.165613	0.158416	0.13873	0.276386	0.432396	0.666026	0.521144	0.383277	0.166387	0.0941323	0.0879715	0.215925	0.246772	0.286623	0.320776	0.335873	0.265076	0.228842	0.248076	0.276623	0.233335	0.198387	0.168155	0.256322	0.214589	0.242554	0.359127	0.356644	0.31439	0.204971	0.236347	0.223181
B*15:42	0.258079	0.274359	0.235316	0.187945	0.154838	0.1266	0.187638	0.357444	0.371275	0.382557	0.438806	0.485922	0.380916	0.176257	0.119252	0.106875	0.14127	0.160964	0.17853	0.12509	0.154041	0.230458	0.347601	0.330621	0.281312	0.130253	0.0904557	0.086403	0.166081	0.201034	0.246337	0.297678	0.331273	0.249824	0.168074	0.217478	0.250757	0.198372	0.154653	0.156092	0.237976	0.207475	0.19994	0.398697	0.488279	0.398514	0.234199	0.186206	0.207065
B*18:01	0.292119	0.33399	0.289757	0.204719	0.182304	0.128905	0.237375	0.502292	0.537599	0.463777	0.262279	0.223573	0.173776	0.146053	0.106513	0.133799	0.169489	0.17382	0.170257	0.148714	0.291531	0.44735	0.668539	0.522363	0.378012	0.167753	0.129334	0.279366	0.601691	0.683637	0.638429	0.494854	0.394028	0.279647	0.247691	0.268994	0.284126	0.228043	0.188092	0.174881	0.266886	0.215364	0.278771	0.456225	0.476502	0.355869	0.197919	0.255789	0.233366
B*18:03	0.289783	0.330582	0.286557	0.202513	0.180913	0.128456	0.236814	0.501552	0.537057	0.461632	0.259001	0.22064	0.171867	0.144924	0.106454	0.134086	0.168556	0.171305	0.167262	0.146806	0.291221	0.447206	0.668608	0.520046	0.374474	0.165283	0.12748	0.27791	0.59675	0.676796	0.629442	0.488698	0.389715	0.277984	0.246499	0.267558	0.282896	0.22718	0.186798	0.172804	0.262808	0.213004	0.277983	0.452535	0.469825	0.349566	0.194631	0.25403	0.231527
B*27:01	0.311483	0.357194	0.307483	0.212479	0.195343	0.146384	0.258896	0.536974	0.588057	0.518063	0.295212	0.242266	0.179977	0.146027	0.113064	0.15043	0.189558	0.192271	0.185137	0.156256	0.26415	0.400983	0.54842	0.511631	0.377067	0.195368	0.130921	0.116907	0.262379	0.35653	0.495497	0.523294	0.386038	0.257938	0.262911	0.288465	0.307414	0.250998	0.205797	0.195179	0.290107	0.258007	0.281232	0.411842	0.409935	0.35008	0.223219	0.261339	0.246316
B*27:02	0.337674	0.382581	0.325339	0.225992	0.206529	0.151637	0.279239	0.581881	0.635114	0.557465	0.315157	0.258433	0.191514	0.155582	0.123219	0.160747	0.202456	0.202455	0.192684	0.165773	0.281934	0.421129	0.570142	0.540092	0.405752	0.209223	0.138117	0.123407	0.278347	0.381356	0.527576	0.556538	0.406194	0.270538	0.273846	0.303972	0.322061	0.265817	0.219642	0.210279	0.307455	0.272435	0.29308	0.427073	0.429799	0.372097	0.244971	0.286166	0.270833
B*27:03	0.288714	0.326785	0.276648	0.194341	0.174408	0.125991	0.234778	0.506319	0.546347	0.476814	0.267351	0.214962	0.159388	0.132247	0.103904	0.135884	0.173363	0.179077	0.171155	0.143231	0.247622	0.369719	0.496573	0.454363	0.338978	0.174329	0.112786	0.098115	0.235124	0.323901	0.457774	0.482141	0.357126	0.235407	0.242337	0.268056	0.284575	0.228043	0.186801	0.172832	0.264485	0.232643	0.252286	0.380891	0.384007	0.331094	0.209345	0.249688	0.232749
B*27:04	0.338531	0.382253	0.324643	0.224473	0.205171	0.151569	0.280446	0.58706	0.641261	0.562288	0.314161	0.256217	0.191116	0.156217	0.123491	0.160096	0.201714	0.202793	0.194707	0.167001	0.284572	0.425737	0.576113	0.545705	0.408759	0.209657	0.13746	0.122478	0.279344	0.380898	0.528409	0.561492	0.411851	0.272362	0.275271	0.305641	0.32232	0.26585	0.220515	0.21551	0.311618	0.271738	0.292461	0.429231	0.431916	0.375759	0.245324	0.287171	0.273114
B*27:05	0.342005	0.387861	0.329422	0.228959	0.20926	0.155608	0.282632	0.590003	0.644859	0.56569	0.317622	0.259958	0.192963	0.157292	0.125421	0.163013	0.20447	0.205404	0.198506	0.169625	0.287437	0.426629	0.57777	0.545897	0.410329	0.211603	0.140045	0.125213	0.281017	0.384778	0.534873	0.568072	0.416131	0.275633	0.278175	0.308153	0.326105	0.269145	0.222567	0.216399	0.314062	0.276612	0.298206	0.437043	0.43718	0.378439	0.247744	0.289361	0.273711
B*27:06	0.339462	0.380478	0.322755	0.223639	0.205253	0.151461	0.281761	0.588778	0.641678	0.56158	0.314608	0.255797	0.190901	0.155944	0.123645	0.159477	0.200306	0.201668	0.19349	0.167098	0.285083	0.424998	0.575713	0.546058	0.410454	0.210695	0.137752	0.122434	0.279856	0.380955	0.52887	0.56183	0.410608	0.271628	0.27353	0.305386	0.322291	0.265345	0.219855	0.215089	0.313262	0.272469	0.292628	0.430239	0.433205	0.377164	0.246255	0.289027	0.273907
B*27:07	0.3421	0.382776	0.324288	0.225533	0.208936	0.155904	0.28164	0.587313	0.644766	0.566828	0.318314	0.253786	0.192393	0.157685	0.128311	0.165165	0.205489	0.206454	0.197563	0.169517	0.287016	0.422754	0.573599	0.540913	0.407855	0.210728	0.140217	0.126349	0.280642	0.385132	0.531979	0.567738	0.412491	0.272636	0.275917	0.307699	0.324949	0.265671	0.220555	0.218629	0.316976	0.279152	0.298689	0.438494	0.438971	0.379577	0.247136	0.290951	0.273829
B*27:08	0.336597	0.380678	0.32306	0.222713	0.203694	0.150907	0.278903	0.585693	0.641992	0.563872	0.314235	0.254095	0.188779	0.154701	0.123225	0.160942	0.204144	0.204434	0.196167	0.167712	0.284793	0.424322	0.576909	0.545392	0.407319	0.207464	0.136956	0.122335	0.277411	0.379763	0.526337	0.558586	0.408628	0.270988	0.274486	0.304872	0.321394	0.26506	0.218912	0.212847	0.308621	0.270224	0.294478	0.43546	0.437214	0.376473	0.244667	0.286909	0.272411
B*27:09	0.314083	0.358251	0.306223	0.208909	0.192275	0.145321	0.258078	0.534411	0.584358	0.514436	0.290506	0.234516	0.176471	0.145736	0.116721	0.154165	0.191354	0.192537	0.184325	0.158488	0.266016	0.398396	0.537958	0.502056	0.372196	0.191969	0.130629	0.113798	0.255985	0.347079	0.485524	0.520658	0.378622	0.253756	0.259907	0.284879	0.299806	0.245181	0.202679	0.197285	0.29622	0.255809	0.271084	0.398979	0.399697	0.343975	0.222554	0.263389	0.250083
B*27:10	0.344639	0.389142	0.3308	0.230706	0.210773	0.156874	0.283461	0.595129	0.651921	0.571368	0.320661	0.261821	0.195117	0.158191	0.126581	0.164223	0.204731	0.205506	0.200477	0.170023	0.289678	0.431958	0.589166	0.556058	0.418616	0.216092	0.142899	0.125693	0.281077	0.387794	0.542183	0.581584	0.429257	0.282067	0.282477	0.310343	0.328495	0.271157	0.226217	0.221311	0.318678	0.280705	0.302458	0.445519	0.443773	0.383002	0.250356	0.290682	0.274519
B*27:20	0.340988	0.381904	0.324679	0.224243	0.206481	0.152527	0.28079	0.585335	0.635683	0.557679	0.313719	0.257343	0.192956	0.156654	0.12402	0.159804	0.199878	0.201596	0.194809	0.168085	0.284074	0.423922	0.575238	0.543735	0.406899	0.208203	0.138361	0.124594	0.280888	0.381492	0.527587	0.556589	0.407574	0.271459	0.27525	0.305184	0.32325	0.267917	0.221374	0.215389	0.3138	0.273026	0.291911	0.426354	0.42951	0.376716	0.247531	0.288967	0.27254
B*35:01	0.314249	0.357455	0.3108	0.213279	0.195057	0.167739	0.258932	0.442237	0.444686	0.436015	0.56898	0.629563	0.516117	0.239444	0.150565	0.150213	0.183116	0.182457	0.181852	0.16198	0.25205	0.327034	0.455062	0.381983	0.288808	0.130133	0.0927381	0.116194	0.247692	0.279161	0.311639	0.362509	0.378421	0.306034	0.271847	0.290484	0.306874	0.251855	0.206407	0.195143	0.289479	0.232486	0.304567	0.491166	0.510711	0.379329	0.218418	0.27746	0.253754
B*35:02	0.31781	0.362374	0.317123	0.220844	0.200507	0.171285	0.267364	0.461425	0.462385	0.450891	0.583646	0.643199	0.526806	0.243122	0.154211	0.152331	0.185891	0.185928	0.186604	0.164479	0.259183	0.339063	0.472896	0.395541	0.297004	0.134237	0.0934753	0.118202	0.254964	0.286563	0.32116	0.374508	0.393325	0.314736	0.275676	0.296282	0.313665	0.25742	0.212659	0.198522	0.294306	0.238424	0.31785	0.507888	0.523953	0.390049	0.224704	0.282822	0.261179
B*35:03	0.293482	0.328208	0.285078	0.197023	0.179793	0.156891	0.243118	0.408416	0.407019	0.403285	0.525615	0.578281	0.475259	0.221546	0.140919	0.137404	0.171904	0.175211	0.176186	0.15626	0.231931	0.293371	0.406048	0.34561	0.264682	0.120552	0.087124	0.10424	0.22526	0.259188	0.287705	0.334947	0.344399	0.282896	0.255379	0.273714	0.281709	0.229039	0.183107	0.177875	0.267981	0.215793	0.283331	0.461559	0.480584	0.353905	0.206391	0.260083	0.235104
B*35:04	0.3267	0.372379	0.325218	0.227043	0.20464	0.17351	0.272773	0.469903	0.470418	0.459551	0.594099	0.653617	0.532648	0.244643	0.156305	0.153412	0.189427	0.190254	0.191014	0.168203	0.26315	0.344254	0.481775	0.402461	0.303322	0.139498	0.0958654	0.11973	0.256924	0.288647	0.326068	0.381595	0.398051	0.317896	0.279425	0.300292	0.317874	0.261131	0.21603	0.203145	0.302168	0.244005	0.321515	0.515164	0.535805	0.399366	0.23036	0.288693	0.266303
B*35:06	0.307463	0.347251	0.299153	0.208572	0.187607	0.162588	0.253631	0.425881	0.424459	0.424742	0.556797	0.611593	0.496795	0.22748	0.146048	0.14316	0.182291	0.185893	0.184987	0.160748	0.239595	0.30507	0.430173	0.364378	0.280424	0.129684	0.0914966	0.109634	0.232178	0.266171	0.297598	0.351475	0.359628	0.291744	0.262754	0.283584	0.291881	0.234954	0.192434	0.186637	0.280052	0.225656	0.291607	0.479932	0.509412	0.378755	0.216795	0.272179	0.245558
B*35:08	0.315376	0.358327	0.311	0.213604	0.195333	0.168062	0.259138	0.442786	0.444857	0.436763	0.570259	0.631354	0.517907	0.240502	0.150934	0.150748	0.184	0.18341	0.182253	0.161668	0.251633	0.326538	0.455172	0.382538	0.28974	0.13082	0.0931942	0.11617	0.2478	0.279773	0.312358	0.363981	0.379812	0.306956	0.272009	0.290585	0.30743	0.252226	0.207045	0.195105	0.289651	0.233444	0.305702	0.492595	0.511747	0.379764	0.218736	0.277716	0.253894
B*37:01	0.284169	0.337484	0.286844	0.187047	0.17318	0.132392	0.237507	0.476274	0.481913	0.418137	0.227949	0.192957	0.158052	0.13629	0.107277	0.131089	0.163109	0.160549	0.161348	0.140508	0.279805	0.426154	0.64174	0.50088	0.357171	0.156163	0.102899	0.100655	0.217374	0.248248	0.292071	0.325591	0.32756	0.26565	0.244667	0.267185	0.280577	0.219103	0.172347	0.17239	0.265893	0.212001	0.270978	0.443112	0.462946	0.336876	0.190614	0.241846	0.210903
B*38:01	0.25575	0.291878	0.254089	0.178779	0.163512	0.138821	0.209629	0.384361	0.425931	0.456838	0.33774	0.235593	0.152017	0.124615	0.0968931	0.122429	0.15155	0.155298	0.152367	0.134322	0.257811	0.40124	0.601201	0.467128	0.330286	0.144264	0.0922531	0.0904972	0.193681	0.220813	0.255211	0.297853	0.311201	0.252418	0.220461	0.234611	0.248075	0.206078	0.170149	0.160689	0.242027	0.209171	0.22154	0.31903	0.318383	0.281754	0.186028	0.21908	0.204984
B*39:01	0.265209	0.301046	0.259342	0.181589	0.166818	0.142232	0.216801	0.397854	0.437022	0.467382	0.344938	0.240441	0.152974	0.127038	0.0962238	0.121867	0.155416	0.159906	0.155697	0.13565	0.262579	0.41013	0.616441	0.481902	0.343078	0.149572	0.0947808	0.0929973	0.19934	0.22617	0.261315	0.306191	0.319482	0.256797	0.225298	0.241622	0.253885	0.208922	0.171081	0.164371	0.248183	0.212515	0.224617	0.327076	0.329885	0.29179	0.193378	0.225949	0.211579
B*39:05	0.268586	0.300515	0.255623	0.177832	0.163089	0.139883	0.217788	0.401409	0.441597	0.469639	0.348101	0.241099	0.153488	0.125228	0.094437	0.120201	0.153551	0.158104	0.152433	0.135051	0.261861	0.409029	0.612026	0.479217	0.339802	0.148362	0.0935025	0.0917853	0.1993	0.225896	0.261619	0.303775	0.314992	0.254735	0.224831	0.242316	0.252909	0.206259	0.168726	0.162924	0.247421	0.207288	0.217064	0.317575	0.323042	0.288826	0.194309	0.227964	0.211915
B*39:06	0.224691	0.254111	0.22001	0.156759	0.141042	0.116744	0.181771	0.333408	0.370641	0.393161	0.295179	0.209726	0.133073	0.111275	0.0829867	0.102542	0.132073	0.137457	0.135157	0.113225	0.219759	0.349015	0.51906	0.405834	0.288009	0.126771	0.0767837	0.0798176	0.167494	0.194441	0.226685	0.270675	0.279006	0.220611	0.18695	0.201041	0.211089	0.174149	0.142558	0.138311	0.208673	0.185882	0.201425	0.291324	0.287704	0.250539	0.158942	0.190591	0.178993
B*39:09	0.263222	0.298629	0.255705	0.178757	0.163042	0.139068	0.217474	0.398797	0.434739	0.46217	0.342128	0.238723	0.148175	0.120339	0.0901513	0.117676	0.154661	0.158558	0.152882	0.132259	0.258892	0.402384	0.608687	0.477347	0.34283	0.147041	0.0911325	0.0886277	0.193576	0.221411	0.255805	0.305848	0.31959	0.254181	0.22075	0.236582	0.248819	0.20252	0.164488	0.158782	0.242071	0.210067	0.226411	0.335711	0.341119	0.296787	0.191637	0.222866	0.206146
B*39:10	0.475628	0.508872	0.272869	0.0653663	0.0269973	0.0280944	0.206239	0.501394	0.324081	0.345812	0.387329	0.217769	0.142697	0.131289	0.189746	0.301044	0.344854	0.191552	0.109281	0.158182	0.238479	0.51628	0.88861	0.982281	0.850703	0.392309	0.206078	0.0629104	0.391952	0.562813	0.643403	0.382077	0.21627	0.228246	0.223298	0.278696	0.201852	0.247803	0.304285	0.225436	0.256413	0.0659589	0.049095	0.00805916	0.139948	0.263923	0.305628	0.241188	0.378291
B*39:24	0.265958	0.301112	0.259187	0.182201	0.166369	0.142195	0.216811	0.39634	0.435068	0.46472	0.342142	0.238714	0.152094	0.127257	0.0973858	0.124021	0.157616	0.162129	0.157945	0.137519	0.265289	0.410884	0.615147	0.479941	0.34361	0.15113	0.0962728	0.09349	0.198891	0.225295	0.260246	0.307314	0.320797	0.258442	0.22745	0.242053	0.253473	0.208886	0.172578	0.164237	0.247569	0.213066	0.227753	0.333505	0.335343	0.296665	0.194769	0.22681	0.211415
B*40:01	0.267361	0.304343	0.265441	0.188941	0.166363	0.116539	0.220321	0.45814	0.549852	0.612341	0.572973	0.537191	0.429745	0.201561	0.125695	0.119762	0.157115	0.160558	0.156697	0.135266	0.231285	0.338753	0.452712	0.415745	0.304542	0.162036	0.106509	0.0949237	0.220835	0.295756	0.406744	0.4247	0.304689	0.214533	0.222946	0.243079	0.254109	0.243151	0.326749	0.438072	0.443435	0.291411	0.25383	0.54166	0.53086	0.363534	0.180052	0.221493	0.217462
B*40:02	0.357119	0.403296	0.342617	0.236795	0.215516	0.157368	0.291467	0.609041	0.654252	0.574474	0.319276	0.270696	0.206493	0.179151	0.13174	0.171751	0.217977	0.21742	0.209429	0.179742	0.307064	0.452252	0.603079	0.556153	0.411841	0.217208	0.146661	0.128666	0.300755	0.400589	0.544263	0.566067	0.405203	0.27926	0.293391	0.327306	0.344293	0.323122	0.427166	0.579425	0.586513	0.389583	0.347654	0.734573	0.728143	0.503048	0.245261	0.301787	0.290332
B*40:13	0.367944	0.404312	0.346918	0.243684	0.221207	0.158353	0.291386	0.606236	0.657343	0.574081	0.321756	0.26763	0.205155	0.17385	0.133507	0.167606	0.211841	0.213621	0.210873	0.185647	0.308639	0.436729	0.584757	0.542014	0.411374	0.217369	0.145822	0.129623	0.301612	0.402767	0.54447	0.570511	0.406555	0.282371	0.293173	0.326576	0.341797	0.324525	0.42782	0.578128	0.582016	0.386132	0.335096	0.701328	0.693509	0.482247	0.242584	0.303872	0.291192
B*41:01	0.307723	0.350704	0.304749	0.216265	0.196788	0.143247	0.264278	0.528881	0.63245	0.696991	0.65799	0.625577	0.49976	0.233589	0.146321	0.142404	0.181675	0.188773	0.184584	0.157076	0.265788	0.397203	0.532836	0.497188	0.36464	0.189871	0.124214	0.113002	0.257613	0.344914	0.477585	0.492893	0.358982	0.247248	0.255572	0.281072	0.300701	0.284506	0.374366	0.507113	0.516936	0.341803	0.300519	0.640847	0.633526	0.430605	0.204735	0.253231	0.246278
B*41:02	0.334175	0.384358	0.331263	0.230712	0.210324	0.15378	0.279817	0.561435	0.676411	0.753149	0.720535	0.692421	0.55346	0.255573	0.159762	0.161616	0.202833	0.205341	0.202292	0.171767	0.290488	0.424569	0.56761	0.525909	0.388075	0.205392	0.137913	0.124081	0.284959	0.376975	0.513637	0.535474	0.385016	0.266007	0.277541	0.308802	0.330286	0.308626	0.401488	0.546643	0.55511	0.366092	0.323216	0.682861	0.676038	0.464538	0.223969	0.279232	0.268277
B*41:03	0.337083	0.387732	0.334823	0.233826	0.213701	0.156606	0.284092	0.566379	0.679188	0.755583	0.722208	0.695088	0.555901	0.259556	0.161739	0.161931	0.203334	0.206691	0.203968	0.174716	0.293502	0.429073	0.572561	0.532354	0.391601	0.207571	0.138736	0.124241	0.287314	0.380921	0.519527	0.54034	0.38934	0.269559	0.279847	0.310647	0.333184	0.312832	0.405376	0.548995	0.557848	0.368208	0.325901	0.688746	0.681056	0.468978	0.228589	0.281432	0.269236
B*41:04	0.329673	0.379156	0.326994	0.22765	0.207798	0.152794	0.277709	0.557724	0.670786	0.749646	0.718776	0.690217	0.550322	0.254284	0.158224	0.160199	0.200625	0.20323	0.199984	0.170236	0.288786	0.422595	0.56402	0.521945	0.384317	0.202501	0.135342	0.122019	0.282013	0.372845	0.508618	0.532445	0.382171	0.263457	0.274989	0.307011	0.327289	0.305552	0.399526	0.543875	0.552336	0.364294	0.323395	0.686227	0.679359	0.46577	0.223062	0.276101	0.264571
B*41:05	0.318219	0.355996	0.327464	0.228829	0.188911	0.134435	0.24909	0.512023	0.61698	0.683961	0.646012	0.608645	0.486879	0.221035	0.139909	0.137194	0.176817	0.182479	0.17916	0.153558	0.260431	0.381877	0.514083	0.472608	0.34656	0.181362	0.118686	0.10876	0.252185	0.335279	0.461286	0.479542	0.345154	0.24034	0.248657	0.275104	0.291336	0.273654	0.360965	0.487653	0.494395	0.326018	0.285457	0.616158	0.614133	0.421959	0.202622	0.249031	0.24039
B*41:06	0.311378	0.352635	0.306464	0.219059	0.201245	0.145151	0.265917	0.535466	0.641316	0.707462	0.668263	0.635125	0.50931	0.23702	0.146541	0.14238	0.183051	0.191992	0.186042	0.161492	0.270225	0.399958	0.535454	0.498282	0.364172	0.188975	0.12384	0.113085	0.261455	0.351048	0.483112	0.496458	0.358751	0.248351	0.259385	0.285957	0.303115	0.286135	0.374633	0.508801	0.519125	0.341979	0.303314	0.647621	0.642289	0.437927	0.210594	0.258671	0.249939
B*42:01	0.315238	0.358704	0.315717	0.218353	0.198983	0.172377	0.262072	0.481576	0.522051	0.55223	0.404611	0.285933	0.182473	0.158154	0.119669	0.152812	0.182018	0.181284	0.182482	0.161154	0.324349	0.493215	0.728717	0.567456	0.412275	0.183847	0.115198	0.116263	0.248565	0.279727	0.310321	0.360164	0.378523	0.313308	0.276549	0.29461	0.31706	0.260939	0.211965	0.195061	0.28874	0.251043	0.269101	0.387926	0.390969	0.353559	0.233831	0.276807	0.254511
B*42:02	0.314797	0.354189	0.316262	0.225264	0.201156	0.146569	0.262678	0.537342	0.565781	0.487978	0.266174	0.224799	0.182314	0.145321	0.112551	0.134564	0.171813	0.177497	0.176823	0.156417	0.313284	0.477104	0.715201	0.558698	0.395582	0.166097	0.101937	0.107418	0.232001	0.266076	0.292481	0.343693	0.360008	0.293183	0.26673	0.292723	0.302687	0.24608	0.191587	0.188366	0.28258	0.240115	0.253827	0.370518	0.373219	0.339093	0.228197	0.268655	0.242328
B*44:02	0.324352	0.371249	0.322414	0.224529	0.207986	0.183211	0.276678	0.457121	0.454372	0.447584	0.582839	0.651914	0.535081	0.255496	0.158835	0.156697	0.196739	0.199171	0.193161	0.167812	0.280395	0.410805	0.54345	0.504508	0.372868	0.199571	0.135931	0.12198	0.277712	0.361958	0.490088	0.511737	0.372326	0.260052	0.274779	0.301746	0.317894	0.297338	0.382371	0.517175	0.527555	0.354925	0.317623	0.654434	0.649462	0.449842	0.222718	0.272957	0.26217
B*44:03	0.325544	0.372881	0.323822	0.224877	0.208448	0.183944	0.278491	0.460044	0.457535	0.450258	0.585162	0.652644	0.535857	0.256883	0.159618	0.157283	0.197371	0.200238	0.194437	0.168779	0.281931	0.413387	0.547802	0.508021	0.374157	0.200264	0.136868	0.122531	0.278037	0.363105	0.492439	0.514283	0.374234	0.261764	0.276292	0.303093	0.319211	0.297757	0.383159	0.51854	0.529441	0.356047	0.319332	0.658951	0.653715	0.453021	0.223587	0.273956	0.262812
B*44:05	0.326748	0.374461	0.324302	0.224487	0.20675	0.180708	0.275171	0.460193	0.460024	0.453146	0.589192	0.655879	0.536352	0.254629	0.158395	0.157343	0.197626	0.200031	0.193647	0.16807	0.282045	0.412701	0.546708	0.507313	0.375782	0.200836	0.136861	0.12196	0.279133	0.364621	0.494118	0.515942	0.374131	0.261612	0.27556	0.302595	0.319704	0.298597	0.38499	0.52012	0.528892	0.355404	0.317794	0.655682	0.649948	0.45159	0.223652	0.2748	0.263224
B*44:08	0.323643	0.368816	0.319456	0.224257	0.20684	0.180936	0.274427	0.455032	0.454768	0.447409	0.583647	0.653493	0.535638	0.253197	0.156501	0.154672	0.194716	0.197074	0.192313	0.166522	0.278319	0.406624	0.538253	0.498355	0.370056	0.198758	0.134927	0.11939	0.276142	0.3613	0.48911	0.510848	0.371585	0.258173	0.272261	0.298461	0.316772	0.257116	0.21101	0.20165	0.303739	0.236479	0.274114	0.537067	0.680492	0.593271	0.35513	0.268093	0.263176
B*44:09	0.340586	0.386954	0.331821	0.233635	0.213398	0.185423	0.287524	0.485584	0.486498	0.479943	0.622185	0.686712	0.559818	0.265576	0.162846	0.161031	0.207685	0.20886	0.201402	0.173985	0.294356	0.429803	0.570262	0.530516	0.393728	0.211184	0.140195	0.122977	0.29046	0.387097	0.524347	0.540775	0.389193	0.268932	0.282831	0.313319	0.330525	0.313568	0.413397	0.557953	0.561805	0.37217	0.332468	0.697213	0.690806	0.477342	0.239123	0.290637	0.279283
B*44:27	0.324842	0.372051	0.322911	0.224858	0.207954	0.183162	0.277062	0.45858	0.45578	0.449328	0.585209	0.6533	0.535707	0.255486	0.159086	0.156568	0.196989	0.199441	0.193952	0.168403	0.281154	0.411165	0.54384	0.504596	0.373237	0.199919	0.136086	0.1216	0.27804	0.362992	0.491792	0.513225	0.373589	0.260698	0.275266	0.302203	0.318685	0.297838	0.383254	0.518396	0.52785	0.354541	0.316128	0.651228	0.646033	0.448593	0.222813	0.273317	0.262005
B*44:28	0.342958	0.384852	0.353465	0.244619	0.207297	0.182629	0.27758	0.460527	0.457851	0.450455	0.585919	0.654618	0.536903	0.255986	0.158275	0.15619	0.196303	0.198497	0.19296	0.167506	0.280455	0.411759	0.54557	0.506535	0.37364	0.199739	0.135702	0.120917	0.277126	0.362429	0.492091	0.51415	0.37368	0.260454	0.274995	0.301566	0.318728	0.297271	0.383011	0.518557	0.528536	0.35475	0.316655	0.653086	0.647573	0.449582	0.222276	0.27332	0.261889
B*45:01	0.277062	0.317885	0.274225	0.192561	0.175157	0.129773	0.233807	0.469616	0.570296	0.629928	0.595188	0.566389	0.458435	0.21576	0.133915	0.132439	0.170689	0.175277	0.169209	0.140953	0.240853	0.363512	0.492101	0.450489	0.325291	0.171348	0.115468	0.103519	0.232568	0.307708	0.424381	0.446832	0.325015	0.223868	0.231828	0.255457	0.270562	0.252462	0.330034	0.457835	0.464989	0.313787	0.277848	0.589668	0.584047	0.39387	0.184469	0.226827	0.222227
B*45:06	0.33808	0.364489	0.325454	0.235316	0.181618	0.121387	0.23631	0.478291	0.595015	0.644425	0.61047	0.546016	0.450577	0.172393	0.131948	0.152735	0.193257	0.176742	0.15933	0.139588	0.247188	0.334017	0.449094	0.432884	0.3432	0.181554	0.118076	0.117474	0.236266	0.314195	0.424373	0.460271	0.304879	0.213927	0.190244	0.233242	0.245336	0.238009	0.330512	0.481692	0.459212	0.294245	0.292112	0.660986	0.632983	0.387117	0.183609	0.225014	0.209075
B*46:01	0.337038	0.377311	0.326386	0.230181	0.209286	0.178516	0.275082	0.4685	0.470716	0.464918	0.603649	0.663181	0.539918	0.245259	0.154277	0.15292	0.194396	0.197176	0.195784	0.169963	0.256529	0.335181	0.480132	0.407719	0.311429	0.145352	0.102964	0.123204	0.251104	0.281161	0.321806	0.385415	0.403884	0.322178	0.279579	0.30065	0.318282	0.258843	0.210607	0.206269	0.309222	0.239639	0.276468	0.558568	0.703274	0.611938	0.36001	0.273071	0.266826
B*47:01	0.319575	0.367443	0.320378	0.225616	0.202888	0.168975	0.262638	0.444228	0.443402	0.443096	0.584088	0.647087	0.525853	0.242569	0.149871	0.145141	0.18702	0.189329	0.185533	0.159995	0.277077	0.400909	0.536752	0.500422	0.370744	0.193819	0.124481	0.110591	0.267999	0.361068	0.491739	0.517258	0.372062	0.257978	0.266639	0.29427	0.309511	0.290872	0.384522	0.522249	0.53029	0.349676	0.30862	0.658314	0.64638	0.441826	0.214089	0.264903	0.255151
B*48:01	0.277103	0.312639	0.269026	0.190173	0.166816	0.138119	0.222981	0.42579	0.465154	0.488518	0.359348	0.254205	0.157031	0.12949	0.0955486	0.121327	0.160653	0.162893	0.159056	0.135887	0.266476	0.414471	0.622074	0.494976	0.360392	0.159588	0.0980565	0.0956701	0.207354	0.2387	0.269522	0.322343	0.332396	0.261053	0.227087	0.24751	0.259419	0.214031	0.178357	0.16997	0.251764	0.21527	0.228471	0.331929	0.341338	0.304323	0.203062	0.23639	0.223752
B*49:01	0.285427	0.32653	0.282429	0.197325	0.179107	0.131647	0.237052	0.478482	0.577492	0.639747	0.606657	0.580209	0.467755	0.220031	0.136701	0.135582	0.173716	0.17812	0.172476	0.145178	0.246276	0.368625	0.499081	0.456761	0.331517	0.17541	0.120474	0.106908	0.238546	0.316042	0.434305	0.458951	0.331234	0.229957	0.239161	0.265684	0.278828	0.257036	0.334968	0.462531	0.470608	0.315828	0.279565	0.594634	0.591102	0.401958	0.18857	0.234298	0.227152
B*50:01	0.275988	0.317259	0.273547	0.191214	0.173489	0.128429	0.233059	0.468976	0.569482	0.626856	0.589202	0.558289	0.452166	0.213913	0.132744	0.131147	0.168992	0.173444	0.167149	0.139432	0.239206	0.362494	0.493183	0.453183	0.32697	0.171289	0.114972	0.102716	0.231271	0.306904	0.424601	0.447532	0.324457	0.222706	0.230054	0.254117	0.269623	0.250559	0.328057	0.455745	0.462912	0.312254	0.277292	0.588378	0.580814	0.390893	0.181915	0.225755	0.220732
B*50:02	0.26657	0.310012	0.270053	0.193118	0.175138	0.130384	0.23416	0.462571	0.558587	0.612118	0.579592	0.551736	0.447342	0.212861	0.131634	0.131358	0.167594	0.172416	0.1655	0.136903	0.233798	0.361142	0.490368	0.452719	0.320986	0.168711	0.113262	0.103695	0.226905	0.296536	0.414501	0.436668	0.318882	0.218063	0.22521	0.250592	0.26456	0.248775	0.325514	0.44882	0.455018	0.305066	0.281683	0.600842	0.593875	0.398348	0.182667	0.222149	0.218023
B*51:01	0.250216	0.27536	0.239495	0.169161	0.155108	0.133863	0.21012	0.359089	0.363293	0.352041	0.449798	0.491127	0.396643	0.183761	0.117776	0.118853	0.145039	0.148331	0.146389	0.130433	0.201046	0.259915	0.359471	0.297548	0.227875	0.106999	0.0758386	0.0933569	0.193973	0.218389	0.245983	0.290989	0.305946	0.245007	0.210511	0.227818	0.240226	0.193598	0.158399	0.150299	0.228514	0.185818	0.244505	0.389734	0.403809	0.300782	0.168211	0.219412	0.20047
B*51:08	0.250002	0.275004	0.238963	0.169187	0.155049	0.133888	0.210338	0.359245	0.36413	0.353372	0.450515	0.490651	0.395958	0.183612	0.118019	0.118973	0.145843	0.149753	0.147697	0.130439	0.200303	0.25921	0.358944	0.29789	0.228792	0.108059	0.0771716	0.0937813	0.192839	0.217451	0.245717	0.29156	0.306447	0.24524	0.210152	0.227326	0.239909	0.193192	0.158375	0.150352	0.228299	0.185621	0.24347	0.389803	0.404538	0.301794	0.168187	0.219166	0.200431
B*52:01	0.256349	0.290672	0.259072	0.214219	0.185655	0.157285	0.230045	0.362087	0.357491	0.34997	0.398852	0.433693	0.386237	0.199225	0.124873	0.112418	0.180876	0.188824	0.163229	0.115693	0.193017	0.250462	0.363755	0.322707	0.273785	0.146161	0.0804507	0.102485	0.175416	0.216351	0.228524	0.287176	0.316272	0.231003	0.186301	0.233468	0.244682	0.195335	0.149726	0.157367	0.228451	0.216376	0.269652	0.362803	0.375742	0.303538	0.17219	0.224441	0.234064
B*53:01	0.314828	0.358406	0.313164	0.215575	0.198542	0.172501	0.263339	0.442049	0.442902	0.434981	0.568788	0.630717	0.517658	0.239318	0.152008	0.152404	0.183231	0.183077	0.182937	0.164181	0.253358	0.329331	0.457289	0.386419	0.292806	0.132691	0.0948129	0.118881	0.249735	0.279759	0.31198	0.361691	0.377997	0.306536	0.273711	0.293253	0.309116	0.254275	0.20851	0.19796	0.292253	0.235546	0.304913	0.486705	0.507245	0.377821	0.220074	0.278667	0.256299
B*54:01	0.242954	0.269358	0.231086	0.163065	0.149205	0.13016	0.203185	0.351054	0.355176	0.336617	0.430019	0.477148	0.392223	0.180704	0.11944	0.119494	0.147353	0.14643	0.145764	0.124859	0.193034	0.250294	0.350239	0.294232	0.228205	0.10698	0.0752446	0.0951677	0.189766	0.220119	0.243556	0.293853	0.307408	0.2466	0.204249	0.223505	0.235375	0.187678	0.150174	0.15192	0.220597	0.173931	0.154446	0.185722	0.171104	0.152253	0.128157	0.198156	0.225721
B*56:01	0.239353	0.264662	0.227128	0.16012	0.146292	0.127971	0.202833	0.352092	0.355337	0.333659	0.423636	0.4703	0.388737	0.178695	0.118433	0.118108	0.145953	0.144937	0.144945	0.12314	0.190784	0.248656	0.348502	0.291965	0.226076	0.105363	0.0736355	0.094352	0.187569	0.217449	0.240945	0.292876	0.307186	0.246235	0.201884	0.220651	0.232659	0.185365	0.147964	0.150194	0.216733	0.190959	0.199717	0.291685	0.295152	0.258714	0.175744	0.20968	0.194105
B*57:01	0.346652	0.389259	0.33809	0.236971	0.218355	0.187738	0.283296	0.47689	0.480719	0.473881	0.615379	0.684619	0.565775	0.262159	0.163861	0.158388	0.197554	0.196007	0.196942	0.173875	0.261869	0.347165	0.499714	0.428795	0.327923	0.149882	0.106513	0.128698	0.267085	0.295461	0.334698	0.391514	0.41239	0.332089	0.292017	0.313442	0.33128	0.27247	0.225433	0.217512	0.317927	0.247033	0.281768	0.572247	0.72038	0.635501	0.376818	0.282068	0.278388
B*57:02	0.354608	0.399552	0.346233	0.242969	0.225079	0.195585	0.295379	0.490603	0.493808	0.488197	0.63227	0.707581	0.586624	0.268735	0.169199	0.16482	0.203311	0.200893	0.202189	0.179437	0.268037	0.353397	0.509611	0.442567	0.337716	0.156777	0.110283	0.133283	0.274091	0.303369	0.339489	0.400169	0.41984	0.337522	0.296375	0.322007	0.339662	0.279551	0.231985	0.225839	0.329672	0.255195	0.28526	0.576206	0.739342	0.655779	0.394747	0.29087	0.287075
B*57:03	0.356802	0.400295	0.348242	0.243047	0.222327	0.190646	0.290694	0.494095	0.497854	0.492211	0.635541	0.704126	0.579769	0.266554	0.167983	0.163268	0.203303	0.202298	0.20505	0.179542	0.269793	0.355177	0.511598	0.438541	0.334115	0.153792	0.108608	0.130301	0.271713	0.304492	0.344188	0.40509	0.423721	0.34215	0.30026	0.323302	0.341503	0.279605	0.231506	0.222872	0.32751	0.252736	0.285103	0.580698	0.736164	0.65001	0.385931	0.288319	0.283956
B*58:01	0.347777	0.39343	0.337954	0.235751	0.21924	0.192764	0.293032	0.48534	0.48472	0.478723	0.623517	0.691075	0.568375	0.264115	0.164482	0.163431	0.206317	0.204239	0.200101	0.174209	0.264047	0.349813	0.503162	0.433442	0.328976	0.151937	0.107686	0.129962	0.268748	0.300404	0.340341	0.3954	0.411545	0.32749	0.292695	0.317965	0.335449	0.276217	0.228073	0.222425	0.322633	0.259325	0.326465	0.523798	0.556747	0.418015	0.2401	0.303222	0.28152
B*58:02	0.272724	0.312665	0.267169	0.182879	0.164139	0.147447	0.227015	0.381124	0.38306	0.383878	0.504308	0.552097	0.44406	0.202094	0.127246	0.129152	0.161268	0.165255	0.164571	0.142104	0.213189	0.274751	0.39345	0.335491	0.256897	0.114621	0.0845267	0.102189	0.208482	0.23327	0.266695	0.311553	0.324327	0.261097	0.237242	0.254026	0.264776	0.21288	0.172677	0.16833	0.253121	0.200702	0.253407	0.419547	0.449126	0.337507	0.189855	0.240705	0.216672
B*73:01	0.235429	0.26415	0.225518	0.159551	0.144876	0.106354	0.195716	0.404872	0.442293	0.384927	0.226319	0.187193	0.143741	0.12073	0.0885407	0.110716	0.141528	0.148114	0.143125	0.120112	0.203045	0.302323	0.406521	0.374211	0.280686	0.14666	0.0959213	0.0827705	0.174155	0.200468	0.235467	0.279559	0.290028	0.2298	0.194369	0.209404	0.220436	0.181349	0.150407	0.143647	0.220931	0.191685	0.208706	0.308151	0.310168	0.262338	0.169883	0.2036	0.190482
B*81:01	0.267694	0.300576	0.261323	0.181791	0.165268	0.144025	0.222652	0.409028	0.438314	0.463115	0.33297	0.235256	0.154298	0.132475	0.100418	0.125744	0.154188	0.151784	0.151136	0.133145	0.271125	0.417809	0.61899	0.480519	0.344353	0.152679	0.096015	0.101518	0.210399	0.238557	0.26002	0.306839	0.322611	0.262871	0.228871	0.249099	0.262359	0.215681	0.175224	0.168981	0.246976	0.206599	0.217541	0.316295	0.318834	0.290092	0.198928	0.233097	0.214803
B*83:01	0.306743	0.349567	0.306675	0.212699	0.195899	0.172604	0.266241	0.450708	0.445902	0.428559	0.54235	0.6099	0.508324	0.242966	0.155434	0.153379	0.184643	0.18298	0.183727	0.159209	0.316702	0.478641	0.709464	0.552385	0.401626	0.182468	0.116312	0.116545	0.243513	0.275065	0.308358	0.354727	0.375387	0.308451	0.271783	0.287768	0.307824	0.250178	0.204909	0.195433	0.286941	0.251976	0.265046	0.377405	0.376412	0.338214	0.22561	0.270518	0.250974
C*01:02	0.554522	0.685552	0.511518	0.397534	0.50543	0.470128	0.467874	0.526635	0.548252	0.486097	0.240144	0.174113	0.1268	0.105997	0.0804604	0.107104	0.135321	0.136444	0.136253	0.115675	0.229181	0.362246	0.539444	0.420545	0.301772	0.132815	0.0855776	0.0803512	0.173016	0.197469	0.229671	0.27244	0.28671	0.23249	0.200939	0.214412	0.225665	0.182337	0.147949	0.142261	0.216385	0.167427	0.146839	0.186206	0.16699	0.149174	0.117932	0.183101	0.208424
C*02:02	0.646072	0.788973	0.550228	0.281331	0.16933	0.1481	0.233034	0.405245	0.435189	0.408882	0.399336	0.346093	0.329886	0.329828	0.373049	0.327692	0.261156	0.251094	0.384671	0.741301	0.815092	0.714054	0.534806	0.359203	0.257301	0.11523	0.0855317	0.0998065	0.214566	0.237015	0.277624	0.325988	0.344781	0.270631	0.234965	0.254073	0.273394	0.217005	0.178787	0.169945	0.26251	0.198941	0.177719	0.220734	0.203741	0.175741	0.147879	0.227821	0.249209
C*03:03	0.289273	0.328889	0.281038	0.195162	0.17928	0.157708	0.247071	0.423682	0.452885	0.427568	0.414031	0.360188	0.283334	0.161631	0.107343	0.139414	0.173987	0.245802	0.397607	0.776171	0.845609	0.735719	0.549414	0.370137	0.26776	0.124145	0.0919747	0.104563	0.222932	0.250584	0.291111	0.341747	0.356603	0.282134	0.245218	0.263766	0.282162	0.226164	0.188428	0.180543	0.275099	0.208477	0.186566	0.232221	0.21628	0.188149	0.159765	0.240575	0.260468
C*03:04	0.289546	0.329252	0.281266	0.195299	0.179063	0.158022	0.247938	0.425058	0.454491	0.429108	0.416974	0.361777	0.284119	0.161779	0.107596	0.139521	0.173728	0.245731	0.39893	0.77833	0.847539	0.738479	0.551354	0.372023	0.268754	0.124308	0.0929027	0.105189	0.223395	0.250885	0.291807	0.34268	0.357777	0.282744	0.245865	0.263952	0.282352	0.226634	0.188603	0.181661	0.276573	0.209376	0.186764	0.232532	0.216666	0.189715	0.161421	0.241196	0.2611
C*03:13	0.293237	0.376244	0.290828	0.177736	0.167318	0.175827	0.298707	0.481738	0.484028	0.492604	0.475694	0.376679	0.292464	0.180413	0.148452	0.189123	0.198317	0.27992	0.454659	0.851469	0.834003	0.77431	0.618299	0.424888	0.306848	0.128352	0.10144	0.128802	0.281926	0.299568	0.351656	0.367605	0.366188	0.290319	0.280264	0.297771	0.31925	0.243528	0.235788	0.214905	0.324516	0.206579	0.208014	0.271568	0.270361	0.222292	0.21051	0.300929	0.293296
C*04:01	0.267547	0.303379	0.259646	0.17703	0.158617	0.155097	0.306122	0.706093	0.72905	0.655916	0.350386	0.349939	0.547691	0.681007	0.538552	0.281317	0.173214	0.156407	0.156607	0.134109	0.204456	0.266463	0.381281	0.321453	0.244727	0.110908	0.0792751	0.0941528	0.201323	0.229854	0.262087	0.307839	0.318323	0.252491	0.223439	0.244826	0.259596	0.208409	0.168826	0.161118	0.243802	0.188874	0.166224	0.211124	0.192394	0.222097	0.309269	0.504551	0.689783
C*05:01	0.534933	0.654427	0.453456	0.235407	0.137112	0.118483	0.197266	0.346436	0.365706	0.346164	0.333011	0.288014	0.226734	0.129703	0.0857765	0.104075	0.134137	0.138692	0.138096	0.117072	0.178692	0.229911	0.329719	0.280876	0.218487	0.106218	0.0750574	0.0846633	0.172394	0.196655	0.229498	0.353926	0.559338	0.856674	0.921203	0.781157	0.413393	0.195126	0.142854	0.137325	0.209656	0.166228	0.143905	0.177023	0.165245	0.146589	0.117967	0.18344	0.207781
C*06:02	0.575467	0.713997	0.498649	0.257301	0.150394	0.120292	0.194522	0.397888	0.48671	0.541339	0.416891	0.30565	0.237953	0.127755	0.0837556	0.112478	0.141476	0.144848	0.143286	0.122034	0.238494	0.381695	0.579345	0.452627	0.323894	0.139101	0.0916453	0.0883239	0.182269	0.203822	0.2401	0.282373	0.296504	0.235468	0.208173	0.224408	0.238575	0.190868	0.153441	0.146758	0.228525	0.179922	0.157502	0.195123	0.177774	0.156512	0.124132	0.192605	0.214246
C*07:01	0.634333	0.789686	0.550205	0.282559	0.167628	0.128597	0.203582	0.430535	0.541163	0.607708	0.468781	0.342953	0.26369	0.144316	0.0929939	0.119352	0.154959	0.158748	0.154704	0.132112	0.260741	0.41836	0.637868	0.505901	0.36157	0.153502	0.0963274	0.0936571	0.201304	0.226244	0.263525	0.311096	0.327195	0.256404	0.225036	0.244766	0.261388	0.211141	0.173928	0.165503	0.250462	0.19739	0.177876	0.218351	0.193718	0.173314	0.136478	0.215594	0.240803
C*07:02	0.598076	0.747217	0.517343	0.265475	0.156288	0.120641	0.187606	0.399068	0.502232	0.567835	0.434537	0.317668	0.243666	0.133154	0.0866131	0.11161	0.146163	0.147029	0.141423	0.120289	0.241787	0.386074	0.588937	0.468431	0.33673	0.143762	0.0878855	0.08689	0.186305	0.212228	0.244323	0.291094	0.304503	0.239911	0.205241	0.225204	0.241694	0.196604	0.160959	0.153018	0.228461	0.18028	0.160673	0.200183	0.178892	0.155852	0.12437	0.197079	0.224186
C*07:04	0.467217	0.629415	0.383982	0.368771	0.298063	0.410227	0.342506	0.365957	0.311532	0.394603	0.426408	0.321295	0.300068	0.180768	0.107425	0.110345	0.199518	0.253447	0.108419	0.192097	0.411805	0.40646	0.496194	0.289101	0.321941	0.117541	0.0929931	0.122722	0.214469	0.184192	0.296244	0.332761	0.381195	0.343993	0.346309	0.20993	0.123914	0.0776717	0.136143	0.190069	0.258051	0.079473	0.0889482	0.1473	0.3296	0.143348	0.190911	0.143006	0.154717
C*08:02	0.517108	0.630821	0.436409	0.226429	0.131232	0.115161	0.194488	0.342714	0.359399	0.339479	0.324511	0.280906	0.221576	0.127796	0.0846468	0.0990751	0.127916	0.133747	0.134473	0.114134	0.173768	0.222815	0.319436	0.27234	0.213119	0.104729	0.0741261	0.0824103	0.16541	0.189264	0.223022	0.35117	0.563081	0.86343	0.929063	0.783988	0.411299	0.189903	0.138685	0.132805	0.202487	0.160472	0.138907	0.170659	0.159411	0.141779	0.114683	0.178316	0.20161
C*12:02	0.691294	0.850792	0.590047	0.303321	0.184839	0.162069	0.251234	0.437544	0.473563	0.44947	0.438728	0.379188	0.295305	0.165977	0.108558	0.141328	0.178919	0.180628	0.172736	0.148904	0.232118	0.309518	0.448007	0.37016	0.278896	0.125697	0.0927656	0.112516	0.231339	0.255144	0.296676	0.354269	0.375509	0.295944	0.254553	0.273222	0.2923	0.23375	0.194377	0.187792	0.282291	0.215182	0.189641	0.236708	0.219482	0.190189	0.157785	0.244799	0.271063
C*12:03	0.588583	0.722071	0.502109	0.26007	0.152927	0.138547	0.214434	0.364129	0.388761	0.372302	0.362795	0.310639	0.24486	0.134051	0.0901772	0.11779	0.148804	0.153201	0.151871	0.129648	0.194033	0.25413	0.367654	0.309443	0.236813	0.105493	0.0809622	0.094446	0.19094	0.214494	0.24989	0.293421	0.307335	0.244458	0.217963	0.233703	0.244944	0.196042	0.15845	0.155889	0.238563	0.182868	0.158515	0.197866	0.184494	0.164268	0.131636	0.20278	0.224575
C*12:04	0.597625	0.732212	0.509507	0.261908	0.153236	0.137976	0.213392	0.364571	0.390794	0.373446	0.36457	0.313585	0.249112	0.136006	0.0912899	0.120556	0.152046	0.155338	0.153036	0.129481	0.195087	0.257255	0.372911	0.312579	0.238876	0.106355	0.0819646	0.0964744	0.194174	0.217362	0.251899	0.294853	0.310265	0.246785	0.220879	0.236864	0.249461	0.199964	0.160464	0.156449	0.239296	0.184433	0.160397	0.200407	0.18693	0.165464	0.132356	0.205566	0.228537
C*14:02	0.588107	0.746568	0.523093	0.267577	0.155528	0.158651	0.310759	0.721947	0.763252	0.686781	0.34749	0.217551	0.14583	0.118049	0.0889154	0.112138	0.146439	0.152504	0.147195	0.124773	0.186727	0.245721	0.354291	0.303551	0.227301	0.0992044	0.0753191	0.0903783	0.190226	0.216673	0.249961	0.290898	0.303367	0.238695	0.210061	0.230005	0.250521	0.20861	0.165029	0.156094	0.234524	0.185389	0.162326	0.201969	0.186092	0.161302	0.129592	0.199103	0.222604
C*15:02	0.567771	0.702082	0.491126	0.253951	0.14839	0.127433	0.202182	0.353551	0.383228	0.35968	0.347692	0.300414	0.234827	0.13215	0.0849212	0.111517	0.143535	0.201634	0.327486	0.652174	0.729209	0.632919	0.465157	0.312408	0.227606	0.103625	0.0766031	0.0833232	0.182285	0.209581	0.243025	0.289406	0.300865	0.235293	0.203652	0.219814	0.232968	0.189719	0.156591	0.149918	0.224793	0.173183	0.153931	0.194961	0.177779	0.159028	0.126783	0.195233	0.220419
C*16:01	0.593886	0.727854	0.50587	0.262671	0.154893	0.139369	0.214538	0.364775	0.390532	0.373659	0.366271	0.314869	0.248052	0.135781	0.0913181	0.119032	0.15002	0.153834	0.152798	0.130643	0.195709	0.25586	0.370388	0.312515	0.239395	0.106504	0.0814836	0.0952322	0.192598	0.216389	0.250989	0.293973	0.308893	0.246644	0.220402	0.235174	0.246169	0.198118	0.160473	0.157703	0.240784	0.185181	0.160343	0.199637	0.185716	0.165694	0.133689	0.20525	0.227406
C*17:01	0.281352	0.31338	0.270722	0.192026	0.171088	0.145983	0.23248	0.393607	0.418659	0.401675	0.385237	0.336646	0.265189	0.149523	0.10181	0.126657	0.163357	0.168243	0.166748	0.145029	0.21489	0.276328	0.393279	0.33222	0.256748	0.121716	0.08559	0.0984574	0.207784	0.237307	0.26892	0.320767	0.330525	0.26444	0.23382	0.252448	0.260729	0.210038	0.173502	0.169649	0.259942	0.19983	0.177741	0.218649	0.203606	0.180233	0.146927	0.226332	0.248131
[truncated: 133 more columns]
