# Supplementary material for: Connecting MHC-I-binding motifs with HLA alleles via deep learning
Source: Commun Biol. 2021 Oct 18;4:1194. doi: 10.1038/s42003-021-02716-8 (PMC8523706; doi:10.1038/s42003-021-02716-8)
Supplement: Supplementary file 10 — Supplementary Data 6 [file 42003_2021_2716_MOESM10_ESM.xlsx]

## Sheet: Sheet1
position	importance of HLA-A	importance of HLA-B	importance of HLA-C	polymorphism	important positions of HLA-A	important positions of HLA-B	important positions of HLA-C	pseudo-sequence of NetMHCpan4.1	selected important positions
1	0.0217391	0.0117647	0.736842	0.321977			V		V
2	0.108696	0.0588235	0.736842	0			V
3	0	0	0.684211	0			V
4	0	0	0	0
5	0	0	0.0526316	0
6	0	0	0.105263	0.0400486
7	0	0	0.0526316	0				V
8	0.978261	0.788235	0.473684	0	V	V	V
9	0.978261	0.823529	0.631579	1.33663	V	V	V	V	V
10	1	0.823529	0.631579	0	V	V	V
11	0.326087	0.623529	0.421053	0.691724		V	V		V
12	0.0434783	0.623529	0	0.657158		V			V
13	0.0434783	0.552941	0.0526316	0		V
14	0	0	0.0526316	0.0400486
15	0	0	0.0526316	0
16	0.0434783	0	0	0.0400486
17	0.0434783	0	0	0.0708106
18	0.0434783	0	0	0
19	0	0	0.0526316	0.0400486
20	0	0	0.263158	0
21	0	0	0.315789	0.146145
22	0	0.505882	0.368421	0		V
23	0.826087	0.917647	0.578947	0	V	V	V
24	0.434783	0.8	0.263158	0.989094	V	V		V	V
25	0	0.188235	0	0
26	0	0	0	0
27	0	0	0	0
28	0	0	0	0
29	0	0.0235294	0	0
30	0.0217391	0.0588235	0	0.0708106
31	0.0217391	0.423529	0	0.0400486		V			V
32	0.282609	0.447059	0	0.526908		V			V
33	0.391304	0.223529	0.105263	0
34	0.0434783	0	0.105263	0
35	0.0217391	0	0.105263	0.0980391
36	0.0217391	0	0.105263	0
37	0.0434783	0	0.105263	0
38	0	0	0	0
39	0	0.0588235	0	0
40	0	0.270588	0	0
41	0	0.270588	0	0.428448
42	0.0652174	0	0	0
43	0.717391	0	0	0.671253	V				V
44	1	0.647059	0	0.0708106	V	V			V
45	0.978261	0.682353	0	1.48075	V	V		V	V
46	0.0652174	0.341176	0	0.294757
47	0	0	0	0
48	0	0	0.0526316	0
49	0	0	0.0526316	0.0400486
50	0	0	0.0526316	0
51	0	0	0.210526	0
52	0	0.0117647	0.105263	0.392674
53	0	0.0117647	0.0526316	0
54	0	0.0117647	0	0
55	0.130435	0.0235294	0.105263	0
56	0.0652174	0.0117647	0	0.137953
57	0	0.0117647	0	0
58	0	0.0117647	0	0
59	0	0.0117647	0	0.0400486				V
60	0	0.0117647	0	0
61	0.717391	0.294118	0.0526316	0	V
62	0.847826	0.894118	0.315789	0.858655	V	V		V	V
63	0.76087	0.741176	0.0526316	0.669194	V	V		V	V
64	0.630435	0.258824	0.263158	0	V
65	0.869565	0.741176	1	0.755096	V	V	V		V
66	0.586957	0.976471	1	1.02487	V	V	V	V	V
67	0.434783	0.976471	0.684211	1.66703	V	V	V	V	V
68	0.434783	0.917647	0	0	V	V
69	0.521739	0.623529	0.421053	0.988367	V	V	V	V	V
70	0.304348	0.176471	0.947368	1.38586			V	V	V
71	0.304348	0.294118	1	1.09236			V		V
72	0.608696	0.705882	0.842105	0	V	V	V
73	0.76087	0.576471	0.789474	0.323756	V	V	V	V	V
74	0.586957	0.258824	0.736842	0.955286	V		V	V	V
75	0.695652	0.352941	1	0	V		V
76	0.826087	0.882353	1	0.791933	V	V	V	V	V
77	0.847826	0.776471	0.789474	1.09707	V	V	V	V	V
78	0.782609	0.447059	0	0	V	V
79	0.586957	0.4	0.473684	0.558643	V		V		V
80	0.108696	0.329412	0.421053	1.18313			V	V	V
81	0.195652	0.388235	0.368421	0.535217				V
82	0.195652	0.364706	0	0.605109
83	0.0652174	0.176471	0	0.605109
84	0	0	0	0				V
85	0	0	0	0
86	0	0	0	0
87	0	0	0	0
88	0.0434783	0	0.0526316	0
89	0.23913	0	0.263158	0
90	0.217391	0.0117647	0.263158	0.339489
91	0.217391	0.0235294	0.368421	0.0708106
92	0.173913	0	0.157895	0
93	0	0.188235	0.105263	0
94	0.108696	0.447059	0.105263	0.43967		V			V
95	0.456522	0.541176	0.315789	1.19801	V	V		V	V
96	0.913043	0.882353	0.578947	0	V	V	V
97	1	1	1	1.57469	V	V	V	V	V
98	0.73913	0.411765	0.421053	0.0400486	V	V	V		V
99	0.195652	0.0352941	0.210526	0.428172				V
100	0.195652	0.0352941	0.210526	0
101	0.0217391	0	0	0
102	0	0	0	0
103	0	0.0470588	0	0.589292
104	0	0	0	0
105	0	0	0	0.500402
106	0	0	0	0
107	0.173913	0	0	0.294757
108	0.23913	0	0	0
109	0.565217	0.0117647	0	0.59914	V				V
110	0.108696	0	0	0
111	0	0	0	0
112	0	0.0117647	0	0
113	0.26087	0.258824	0	0.660706
114	0.478261	0.576471	0.0526316	1.49343	V	V		V	V
115	0.847826	0.941176	0.947368	0	V	V	V
116	0.869565	0.929412	0.947368	1.57132	V	V	V	V	V
117	0.173913	0.376471	0.315789	0
118	0	0	0	0				V
119	0	0	0	0
120	0	0	0	0
121	0	0	0	0
122	0	0	0	0
123	0	0	0	0
124	0	0	0	0
125	0.76087	0.517647	0.0526316	0	V	V
126	0.804348	0.529412	0.0526316	0	V	V
127	0.478261	0	0	0.428448	V				V
128	0.152174	0	0	0
129	0	0.4	0	0
130	0.195652	0.776471	0.0526316	0		V
131	0.434783	0.670588	0	0.684232	V	V			V
132	0.282609	0.0352941	0	0
133	0.0217391	0	0	0
134	0	0	0	0
135	0	0	0	0
136	0	0	0	0
137	0.695652	0.0117647	0	0	V
138	0.956522	0.282353	0.0526316	0.682295	V				V
139	0.652174	0.0117647	0	0	V
140	0.282609	0	0	0
141	0.326087	0.0588235	0.0526316	0
142	0.804348	0.588235	0.105263	0.353428	V	V			V
143	0.630435	0.247059	0.0526316	0.122957	V			V	V
144	0.456522	0.0705882	0.105263	0.500402	V				V
145	0.826087	0.776471	0.421053	0.422623	V	V	V		V
146	0.586957	0.376471	0.210526	0	V
147	0.326087	0.0470588	0.210526	0.188581				V
148	0.152174	0.0352941	0.210526	0
149	0.152174	0	0	0.188581
150	0.282609	0	0	0.0708106				V
151	0.304348	0.141176	0.0526316	0.543273
152	0.304348	0.364706	0.526316	0.910747			V	V	V
153	0.217391	0.294118	0.263158	0
154	0.391304	0.211765	0.105263	0
155	0.76087	0.611765	0.421053	0	V	V	V
156	0.804348	0.717647	0.631579	1.24931	V	V	V	V	V
157	0.5	0.423529	0.421053	0	V	V	V
158	0	0.0117647	0	0.25875				V
159	0	0	0	0				V
160	0	0	0	0
161	0.0652174	0.0117647	0	0.0980391
162	0.347826	0.576471	0.157895	0		V
163	0.804348	0.847059	0.315789	1.17568	V	V		V	V
164	0.26087	0.647059	0.263158	0		V
165	0.326087	0.152941	0	0
166	0.173913	0.129412	0	0.208215
167	0.173913	0.0823529	0	0.466214				V
168	0.173913	0	0.0526316	0
169	0.0217391	0.0235294	0	0
170	0.0217391	0.105882	0	0.0400486
171	0.0217391	0.105882	0	0.24493				V
172	0.0217391	0.105882	0.157895	0
173	0.0217391	0.0235294	0.157895	0.0980391
174	0	0	0	0
175	0	0	0	0
176	0	0.0117647	0	0
177	0	0.129412	0.0526316	0.420992
178	0	0.176471	0	0.122957
179	0.0217391	0.176471	0	0
180	0.76087	0.494118	0.210526	0.310183	V	V			V
181	0.978261	0.694118	0.684211	0	V	V	V
182	0	0	0	0.616408
