# Supplementary material for: Connecting MHC-I-binding motifs with HLA alleles via deep learning
Source: Commun Biol. 2021 Oct 18;4:1194. doi: 10.1038/s42003-021-02716-8 (PMC8523706; doi:10.1038/s42003-021-02716-8)
Supplement: Supplementary file 11 — Supplementary Data 7 [file 42003_2021_2716_MOESM11_ESM.xlsx]

## Sheet: Hyper-motif - A (N-term.)
		amino acids
Cluster	Position	A	C	D	E	F	G	H	I	K	L	M	N	P	Q	R	S	T	V	W	Y
0	1	0.0388496	0.000400605	0.00420474	0.0088681	0.0431997	0.0137495	0.0200411	0.0321512	0.061009	0.0379778	0.0106408	0.00670474	0.0050469	0.0121231	0.0513582	0.0280076	0.0159777	0.0457255	0.000625543	0.0393589
	2	0.0964549	0.000676724	0.00955174	0.0137386	0.0222473	0.0023345	0.000703296	0.051931	0.000720692	0.171609	0.033097	0.0315735	0.0203193	0.00512743	0.000682719	0.401217	0.547343	0.133788	0.00356054	0.0202892
	3	0.0642903	0.00155783	1.39352	0.361283	0.0204062	0.0106606	0.00741509	0.0162617	0.00278492	0.06291	0.0205172	0.0620465	0.00604402	0.019344	0.00348226	0.0665056	0.0262189	0.0252189	0.00450995	0.0542883
	4	0.0206003	0.000368368	0.0374895	0.0427614	0.0106006	0.0201275	0.0109235	0.0139665	0.0213249	0.0285865	0.00388817	0.0154373	0.0719792	0.0131966	0.0124576	0.0291189	0.0166208	0.0273844	0.0022253	0.00931206
1	1	0.0152621	0.000213467	0.218135	0.860105	0.0736638	0.00892508	0.0739391	0.00759065	0.00127868	0.00790233	0.032391	0.0430752	0.0292084	0.0269254	0.00240315	0.0959048	0.0657974	0.0184133	0.00364577	0.0812853
	2	0.127713	0.000173715	0.00269943	0.0112017	0.032832	0.00732692	0.00251859	0.110009	0.00124353	0.0531674	0.0127382	0.0144667	0.0279978	0.00713381	0.000990928	0.0427578	0.430331	0.756549	0.00375545	0.0668585
	3	0.117276	8.8507e-05	0.00226888	0.00264227	0.100131	0.00879248	0.0156256	0.148972	0.0256169	0.0348152	0.0259834	0.0326352	0.0124471	0.00861332	0.0103379	0.028822	0.0233433	0.0741834	0.00390447	0.106346
	4	0.0327734	0.000158409	0.109392	0.077152	0.00716664	0.0532049	0.0138716	0.0062779	0.0205181	0.0137075	0.00272458	0.0259068	0.0618316	0.0274575	0.0155752	0.0397403	0.0259157	0.0115276	0.00428716	0.0078177
2	1	0.108766	0.000216858	0.0472622	0.206413	0.0388329	0.0406931	0.0394486	0.0159798	0.0425236	0.0173293	0.0209063	0.0203279	0.00902472	0.0271132	0.0650654	0.152788	0.0595799	0.0307866	0.00167586	0.0334839
	2	0.137734	0.000279046	0.00137237	0.00830616	0.00606725	0.0113275	0.000555209	0.136571	0.00061843	0.0756918	0.0116618	0.0138454	0.0192133	0.0394096	0.000423352	0.16225	0.526167	0.632072	0.000436905	0.00503393
	3	0.0819695	0.000263729	0.00622969	0.00409447	0.0793736	0.0112608	0.010607	0.0848734	0.0151544	0.0517309	0.0315997	0.0245165	0.0132869	0.0181452	0.00576248	0.0412181	0.0204427	0.0471145	0.0048411	0.0789446
	4	0.0322681	0.000297517	0.0842543	0.0740127	0.0104148	0.0523313	0.0101403	0.00920303	0.0210575	0.0163085	0.00264016	0.0261891	0.0859261	0.0200469	0.0129351	0.0478373	0.028012	0.0159508	0.00444126	0.0105285
4	1	0.131387	0.000342385	0.00495212	0.0121959	0.0110033	0.046161	0.0266097	0.0274357	0.250169	0.0179614	0.011758	0.00409151	0.0257174	0.0187081	0.33547	0.128782	0.0309565	0.0529775	0.000760953	0.0146489
	2	0.0424002	0.000312201	0.00141043	0.00784454	0.00699193	0.013813	0.000815491	0.110396	0.0010986	0.246653	0.0437289	0.0186138	0.0280831	0.0554824	0.000661608	0.110788	0.298817	0.370315	0.00118066	0.0206387
	3	0.0472569	0.000219162	0.00628409	0.00230591	0.102271	0.0109699	0.0115286	0.0363759	0.0427366	0.0812859	0.0326392	0.0331804	0.00758186	0.0199923	0.0270105	0.0311033	0.0107108	0.0216537	0.0113976	0.113774
	4	0.0317278	0.000369015	0.0748271	0.0798799	0.00932776	0.0424366	0.0117408	0.0127467	0.0200738	0.0166632	0.0027905	0.0291303	0.105081	0.018318	0.0107244	0.047813	0.0327517	0.0159294	0.00448104	0.0107464
5	1	0.0582735	0.000108228	0.00135175	0.00248878	0.0831302	0.0214871	0.0178718	0.0289419	0.0662168	0.0341832	0.00969928	0.0106208	0.00744965	0.0104224	0.0566746	0.0579104	0.0215548	0.0362686	0.00129997	0.0666089
	2	0.0915467	0.000178071	0.00257041	0.0141731	0.0124234	0.00763665	0.000200756	0.160137	0.00126402	1.05381	0.117892	0.0134874	0.0241677	0.152492	0.000633668	0.0187378	0.0539284	0.202633	0.000465608	0.00882489
	3	0.0651288	6.52114e-05	0.0304312	0.00425749	0.0498473	0.00633122	0.013008	0.0498848	0.00828031	0.0447589	0.0229553	0.021181	0.0439467	0.00987113	0.0022694	0.0321321	0.0101122	0.0210132	0.00857697	0.0521535
	4	0.0362038	0.000257658	0.220092	0.268917	0.00695441	0.0763013	0.0188574	0.0116134	0.0303744	0.0115535	0.00121239	0.0415206	0.154297	0.0256631	0.0114498	0.06001	0.038393	0.0161318	0.00398642	0.0105005
6	1	0.0323659	0.000211138	0.00356279	0.00974651	0.0321743	0.00551896	0.0177249	0.045625	0.0451456	0.0256569	0.00472256	0.0155216	0.0119924	0.00811018	0.0550284	0.044393	0.0280365	0.0698452	0.000765618	0.0578007
	2	0.0341971	0.000342987	0.00455977	0.0085472	0.430945	0.00698817	0.00375709	0.022708	0.00309103	0.16338	0.0233334	0.0216016	0.0252841	0.0325705	0.00174693	0.0145921	0.0249513	0.0455427	0.0521322	1.23714
	3	0.0246209	8.1707e-05	0.018182	0.00722742	0.029557	0.00909349	0.0127734	0.060449	0.00973845	0.0788586	0.0202733	0.0190905	0.0760273	0.0229306	0.00323076	0.0229255	0.0190561	0.0287524	0.00298065	0.0425379
	4	0.0262706	0.000240482	0.109095	0.102342	0.0108398	0.030807	0.0188629	0.0162713	0.0237068	0.0190147	0.00272032	0.033041	0.115522	0.0165813	0.0107848	0.0387577	0.0350572	0.0176141	0.0048275	0.0119872
7	1	0.0376042	0.000195354	0.00813668	0.0166642	0.0452524	0.0122819	0.0191642	0.0244199	0.0352622	0.0196283	0.00967373	0.00911023	0.0139654	0.0106771	0.0466481	0.044211	0.0204745	0.0399337	0.000666703	0.0598138
	2	0.0698804	0.000107003	0.00259651	0.0194533	0.0900734	0.00856523	0.0015296	0.0462453	0.00238946	0.0852958	0.0239262	0.0170933	0.0291258	0.0447372	0.000869155	0.0367466	0.0714037	0.098635	0.00586002	0.123382
	3	0.0401717	0.000156192	0.0264277	0.00884699	0.0407755	0.00611421	0.0141187	0.0320586	0.0112218	0.0407703	0.0143587	0.0218283	0.0210417	0.013254	0.00646373	0.0214054	0.0129578	0.0212055	0.00400006	0.0754915
	4	0.0369673	0.000192414	0.122662	0.117747	0.0103215	0.0436587	0.0166844	0.0118148	0.0161195	0.0208928	0.00204037	0.0319787	0.119793	0.0185558	0.00850477	0.0349124	0.0396673	0.0209454	0.00610479	0.0148802
cluster 3 is a minor cluster having less than 50 alleles

## Sheet: Hyper-motif - A (C-term.)
		amino acids
Cluster	Position	A	C	D	E	F	G	H	I	K	L	M	N	P	Q	R	S	T	V	W	Y
0	-4	0.0228489	7.59743e-05	0.00445724	0.00773017	0.0311223	0.0242125	0.00585795	0.0466476	0.0124923	0.0496143	0.00771578	0.0168376	0.0364573	0.0150351	0.0120696	0.0270555	0.0246742	0.0387806	0.00323441	0.0105047
	-3	0.0322642	0.000166673	0.0029064	0.00997388	0.0442724	0.0178602	0.014259	0.0667837	0.0105495	0.0905257	0.0130652	0.0125283	0.02914	0.0113876	0.0194946	0.0341862	0.0370629	0.0756872	0.00619147	0.01149
	-2	0.0238518	0.000112701	0.00117866	0.0218028	0.0147976	0.0190153	0.0105387	0.00594178	0.0330676	0.0511692	0.00489502	0.0180437	0.0330353	0.0256699	0.0178265	0.0304126	0.0238716	0.0162859	0.00146322	0.0214892
	-1	0.00631872	0.000475843	0.000921404	0.00560566	0.0133722	0.00810519	0.0164145	0.00896312	1.79986	0.0599562	0.00220913	0.00048813	0.000629755	0.044735	0.487411	0.0155623	0.00048813	0.0310879	0.00049289	0.225634
1	-4	0.0210258	0.000154248	0.00575073	0.00894888	0.0380261	0.0250871	0.00763251	0.0474173	0.012485	0.0408476	0.00577014	0.0209431	0.0313125	0.0111036	0.0116357	0.0194081	0.0210691	0.0458246	0.00394479	0.0133281
	-3	0.0366098	0.000265324	0.00240755	0.0116823	0.0260145	0.0179753	0.019116	0.0368945	0.00796546	0.0344531	0.00899391	0.0103879	0.012501	0.0135854	0.0215812	0.0344004	0.0374941	0.0713817	0.00716541	0.0143278
	-2	0.020177	0.000134166	0.00209594	0.0216389	0.0167453	0.0274365	0.0139425	0.00585591	0.025446	0.036796	0.00433182	0.0211041	0.0221544	0.0249383	0.0122959	0.0251607	0.017245	0.0131509	0.00096924	0.0188903
	-1	0.00217975	0.000591778	0.00218469	0.00966182	0.0271374	0.0144815	0.0108231	0.0051101	0.373461	0.0700566	0.00498117	0.000641423	0.000742059	0.0628835	2.50841	0.01492	0.000650868	0.0173032	0.000973715	0.0342396
2	-4	0.0162097	0.000144746	0.00714912	0.00632887	0.0339661	0.024203	0.0152048	0.0590284	0.0171236	0.0510789	0.00883999	0.0191291	0.0176949	0.0138194	0.0127708	0.0267093	0.0385782	0.0598954	0.0016167	0.0175019
	-3	0.0238445	0.000200728	0.00532872	0.0217957	0.0105554	0.0203949	0.0253345	0.0129318	0.0119677	0.0451441	0.00692841	0.0114481	0.0150458	0.0237398	0.0193567	0.037275	0.0332693	0.0237243	0.00267377	0.00866736
	-2	0.0470066	0.000166943	0.00408848	0.0669549	0.0126793	0.0218651	0.0235557	0.00752194	0.0595451	0.0368199	0.00425887	0.0142717	0.00357045	0.0325693	0.0354325	0.0889804	0.0535511	0.0331026	0.000740373	0.0212681
	-1	0.00164985	0.00060445	0.00162826	0.00312528	0.675003	0.00274992	0.00358378	0.0561593	0.00241199	0.315285	0.0554952	0.000932647	0.000932647	0.0379762	0.0155393	0.00398343	0.000972475	0.0232407	0.202275	0.654151
3	-4	0.0141561	0.000194434	0.00582478	0.00578685	0.0176539	0.0171609	0.0102836	0.0246908	0.0119973	0.0262938	0.00613812	0.0169817	0.012138	0.0100825	0.00936552	0.0180356	0.0197368	0.0231491	0.00132605	0.0100269
	-3	0.0246177	0.000245702	0.012575	0.0204204	0.0158127	0.0333728	0.027229	0.0193487	0.00786888	0.0934379	0.0108232	0.0146603	0.00965844	0.0239288	0.012376	0.0371084	0.0245217	0.0312835	0.00509726	0.0128846
	-2	0.0245783	0.000172808	0.00680848	0.0447879	0.0270769	0.0166438	0.0226115	0.00835082	0.0528219	0.0727364	0.00659316	0.0103747	0.00252023	0.0205803	0.0371551	0.035679	0.0253584	0.0240531	0.00115941	0.0338568
	-1	0.00245677	0.000810473	0.00141762	0.00352326	0.308925	0.00534176	0.00502182	0.0178233	0.0127105	0.189128	0.0376736	0.00140648	0.00140819	0.0978954	0.0254859	0.0117505	0.00336329	0.0437248	0.00594969	2.01215
4	-4	0.0210967	0.000102475	0.00589679	0.00716722	0.0344565	0.0158836	0.0141449	0.0284482	0.0128175	0.0304713	0.00405148	0.0155392	0.0310228	0.012057	0.0122143	0.0172381	0.0232616	0.0404799	0.0019471	0.0113088
	-3	0.0136611	5.84587e-05	0.00501737	0.0175663	0.0179703	0.00897133	0.0199875	0.0140406	0.00734562	0.0377887	0.00423222	0.0117222	0.0158155	0.0187684	0.010087	0.0208445	0.0180222	0.0231948	0.00302062	0.0120325
	-2	0.0271785	0.000108028	0.00407824	0.0548916	0.0137109	0.00976644	0.0262799	0.00938052	0.0471732	0.0492632	0.00577675	0.0164537	0.00277606	0.0279826	0.0271607	0.0548288	0.0675028	0.0343896	0.000935431	0.0207915
	-1	0.000666488	0.000376017	0.00243345	0.00800802	0.977651	0.00526974	0.000657187	0.164816	0.00407077	0.706671	0.0354447	0.000473617	0.000461923	0.0408853	0.0176658	0.0107161	0.000776005	0.0235587	0.132873	0.0621993
5	-4	0.0222893	0.000184843	0.0102476	0.016687	0.0442114	0.0148993	0.0164819	0.0990198	0.0148737	0.100861	0.00935786	0.0239513	0.0485392	0.0189696	0.00995028	0.0204567	0.0387672	0.10248	0.00130572	0.0145193
	-3	0.0197942	5.11548e-05	0.00729091	0.024367	0.0124288	0.0067174	0.0252474	0.0185444	0.00629593	0.0326844	0.0051107	0.00959087	0.0186222	0.0188755	0.01073	0.017511	0.0198096	0.0311253	0.00357624	0.0109541
	-2	0.0353112	5.28216e-05	0.00231798	0.0622123	0.0142618	0.0179067	0.0232971	0.00911841	0.0510725	0.0280932	0.00343382	0.0186751	0.00371846	0.0401905	0.0329957	0.0535251	0.0474551	0.018673	0.000718242	0.0224844
	-1	0.0774102	0.000210963	0.00394721	0.00797898	0.0407389	0.00632136	0.00135643	0.165534	0.0186251	1.04122	0.0262939	0.000261834	0.0012151	0.0378369	0.0450535	0.0188327	0.00302385	0.722973	0.000793152	0.00909451
cluster 6 and 7 are minor clusters having less than 50 alleles

## Sheet: Hyper-motif - B (N-term.)
		amino acids
Cluster	Position	A	C	D	E	F	G	H	I	K	L	M	N	P	Q	R	S	T	V	W	Y
0	1	0.0331216	0.000162646	0.0115763	0.00826659	0.0740189	0.00612174	0.033491	0.031143	0.0128017	0.060297	0.0461182	0.0218511	0.0109723	0.00989116	0.027455	0.0558164	0.0275449	0.0446085	0.00113557	0.0567174
	2	0.435147	0.000450778	0.00727526	0.0208774	0.0756186	0.0243912	0.00244802	0.0184322	0.0029622	0.0442185	0.0081946	0.0337695	1.64494	0.00985053	0.0031155	0.0218627	0.0168718	0.0568638	0.00488041	0.0380702
	3	0.0372236	7.28735e-05	0.0254699	0.00963341	0.0281685	0.00547317	0.0145111	0.0195949	0.0198218	0.0270198	0.011928	0.0186241	0.0243771	0.008829	0.0185743	0.0228183	0.00954247	0.0210242	0.00496456	0.0461991
	4	0.0318638	0.00012	0.0489868	0.0713932	0.00855454	0.0345766	0.0142588	0.0106606	0.0201156	0.03664	0.00305177	0.019711	0.101228	0.0187601	0.0104373	0.0411689	0.0259036	0.0193629	0.0088477	0.0116938
1	1	0.0352135	6.49111e-05	0.00907239	0.0130774	0.105191	0.00796698	0.025966	0.0349776	0.0213463	0.0344372	0.0214395	0.0169868	0.0104778	0.00856706	0.0191151	0.0536009	0.0237975	0.0458401	0.00101822	0.0808531
	2	0.417172	7.94056e-05	0.00460809	0.017486	0.0534332	0.0203704	0.0044516	0.0835125	0.00324786	0.133129	0.0242195	0.0259768	0.0965625	0.047112	0.00187289	0.0805675	0.0462069	0.1003	0.00237685	0.0265033
	3	0.0507521	5.46352e-05	0.0262104	0.00586364	0.0522728	0.00650253	0.0194636	0.0453083	0.0217889	0.0309111	0.0160796	0.022878	0.0528889	0.00648153	0.0133168	0.0212146	0.00793059	0.028848	0.00332556	0.0708681
	4	0.0276929	9.48783e-05	0.116683	0.122843	0.00919653	0.0446502	0.0146143	0.0109351	0.0151327	0.029521	0.00309224	0.029514	0.163564	0.0187458	0.00850226	0.0355005	0.0360946	0.0295268	0.012501	0.014176
2	1	0.0818968	9.39174e-05	0.00350669	0.00489975	0.0484229	0.0343573	0.0261257	0.0245797	0.0832114	0.0232979	0.00971384	0.00664457	0.00930965	0.015239	0.133198	0.0643908	0.0176403	0.0323851	0.000945705	0.05055
	2	0.12608	0.000177137	0.00497393	0.0384201	0.00877924	0.0109836	0.0145074	0.0633189	0.0134758	0.200222	0.0713783	0.0207791	0.0196591	0.689652	0.0196439	0.0582931	0.0497847	0.0993873	0.00106185	0.0143333
	3	0.0588275	8.22484e-05	0.00776173	0.0029078	0.0736611	0.00596915	0.0257072	0.0565892	0.0275926	0.0361207	0.020275	0.033519	0.016126	0.0126319	0.0193031	0.0269066	0.0114083	0.0293261	0.00584255	0.0925506
	4	0.0329405	0.000116881	0.0999447	0.106463	0.0085923	0.0521184	0.0135592	0.0130819	0.0243418	0.0243105	0.00276702	0.0311967	0.15355	0.0234554	0.0104811	0.0440431	0.0290972	0.0206655	0.00584712	0.00879298
3	1	0.0461191	0.000447919	0.00818864	0.0102855	0.0426249	0.0215444	0.033227	0.0387617	0.173314	0.0440485	0.0137505	0.00702582	0.0230911	0.0152588	0.147785	0.0465275	0.0260398	0.0582871	0.000849959	0.0412506
	2	0.207047	0.00067612	0.00438785	0.0142411	0.0524183	0.0252435	0.00816381	0.0282202	0.00277998	0.0592043	0.0123153	0.0237333	0.0599666	0.0287398	0.00728775	0.328597	0.273507	0.100895	0.00431021	0.0346944
	3	0.0401082	0.000314258	0.0641069	0.0103209	0.0508562	0.0112513	0.0084188	0.0329925	0.0139268	0.0643492	0.0130979	0.0260994	0.00866688	0.00677496	0.00926321	0.0309862	0.0171252	0.0328292	0.0060282	0.0789599
	4	0.025286	8.52392e-05	0.0900792	0.0899931	0.00878073	0.0400412	0.0131324	0.0133523	0.0263371	0.0289	0.00213233	0.0291626	0.143378	0.021793	0.0127471	0.0338089	0.0437968	0.0257175	0.00482716	0.0106957
4	1	0.0231944	5.04259e-05	0.0212976	0.0299222	0.0628527	0.00822206	0.0801761	0.0100996	0.00197502	0.0107862	0.0168057	0.0448002	0.0074891	0.0344226	0.00775479	0.0689003	0.0707953	0.0117379	0.00305798	0.0521671
	2	0.0450783	0.00021404	0.00507381	0.0365647	0.0757913	0.00246251	1.83113	0.00278856	0.0243357	0.00570043	0.00547649	0.0138919	0.0723239	0.150657	0.205952	0.00237046	0.00675967	0.0143572	0.0076345	0.0413242
	3	0.0690201	4.90806e-05	0.0678675	0.010151	0.048995	0.0111402	0.0217631	0.0477014	0.00127847	0.0275615	0.0143278	0.0180973	0.0046571	0.0186078	0.00224606	0.0655743	0.0177547	0.0458535	0.00251235	0.0470287
	4	0.0294115	5.23087e-05	0.069978	0.0739569	0.0118193	0.0339283	0.00864309	0.0139314	0.00803779	0.0450118	0.00531249	0.0245879	0.111035	0.0258078	0.00672857	0.0435527	0.0187717	0.0280268	0.00219514	0.00988216
5	1	0.0300565	0.000191672	0.0150542	0.0128449	0.0326542	0.0194267	0.0232546	0.0148827	0.013477	0.016347	0.0121034	0.0215299	0.0109378	0.0118956	0.040352	0.0407106	0.0223374	0.0251984	0.000898274	0.0392229
	2	0.0380959	0.000915411	0.00912904	0.0302059	0.119287	0.0320554	0.0965301	0.00464192	0.00606762	0.0246696	0.00919638	0.0433158	0.0667984	0.252437	1.1001	0.00959867	0.0158045	0.0132719	0.0105584	0.0655218
	3	0.0457607	0.000329519	0.0716528	0.00672857	0.0738416	0.01372	0.0208252	0.0343721	0.00397964	0.0717302	0.0154039	0.0345393	0.0163686	0.00743637	0.00391625	0.0254243	0.0127231	0.0338617	0.00761225	0.0862163
	4	0.028754	0.000304434	0.0660437	0.0862857	0.0108422	0.0391175	0.0115277	0.0121998	0.0192813	0.0417523	0.00341809	0.0235893	0.0956438	0.0207542	0.00835442	0.0338292	0.0239775	0.022253	0.00467709	0.00870203
6	1	0.182862	0.000336496	0.0146175	0.0268843	0.0129069	0.0557134	0.0303878	0.0113445	0.063337	0.0233769	0.0159593	0.0147769	0.00864309	0.0347856	0.0816936	0.0952881	0.0345828	0.0211812	0.00289328	0.0226921
	2	0.00528044	0.00118757	0.0290953	3.59461	0.00427168	0.00235949	0.00167551	0.00202139	0.00241301	0.00276689	0.00148509	0.0358758	0.0374594	0.0436478	0.0017867	0.00199266	0.0176463	0.0127202	0.00139627	0.0183708
	3	0.0438469	0.000303574	0.0148805	0.012021	0.0422969	0.00839723	0.0148528	0.0478845	0.0102496	0.0413035	0.0160449	0.019584	0.00356868	0.0118359	0.00585403	0.0215931	0.0159186	0.0387491	0.00627264	0.0310638
	4	0.0278408	0.000190465	0.0452093	0.0746147	0.0100825	0.0239187	0.00741894	0.0191568	0.0202698	0.0390229	0.00364589	0.0176765	0.0558398	0.0286194	0.0138172	0.024348	0.0169363	0.0232504	0.00179361	0.00731155
cluster 7 is a minor cluster having less than 50 alleles

## Sheet: Hyper-motif - B (C-term.)
		amino acids
Cluster	Position	A	C	D	E	F	G	H	I	K	L	M	N	P	Q	R	S	T	V	W	Y
0	-4	0.0190044	0.000113899	0.00702728	0.0105522	0.0194212	0.0177133	0.0125659	0.0294587	0.01472	0.0249901	0.00323112	0.020373	0.0198719	0.0138679	0.0124435	0.0189767	0.0220745	0.0372593	0.00108831	0.00840563
	-3	0.0191667	0.000148418	0.00617763	0.023666	0.00897942	0.017595	0.0237806	0.0199124	0.011193	0.0392387	0.00496104	0.0105275	0.0178039	0.0225751	0.0159812	0.028766	0.025016	0.0379146	0.00225781	0.00889687
	-2	0.0567537	0.000290967	0.0042232	0.0679143	0.0103906	0.0154152	0.0214997	0.0178485	0.0537749	0.0383122	0.00511811	0.0111598	0.00755251	0.0269756	0.0245466	0.0882281	0.0764619	0.0631043	0.000824805	0.0177517
	-1	0.00973487	0.000408297	0.00390547	0.00824908	0.563609	0.00475143	0.00743189	0.0345708	0.0127907	0.3192	0.0604327	0.000880375	0.00126197	0.0498368	0.0381384	0.0145378	0.00121188	0.0249133	0.141315	0.642047
1	-4	0.0233134	0.000147537	0.00792687	0.00987174	0.0272302	0.0160725	0.0193678	0.0572193	0.0197563	0.0442561	0.00409702	0.0219814	0.0460189	0.0161559	0.0144885	0.0189312	0.02051	0.0710701	0.00141117	0.00964797
	-3	0.0233269	0.000172584	0.0063403	0.0223528	0.00871574	0.0161907	0.0260337	0.0311114	0.0138491	0.0557335	0.00458756	0.0105365	0.0519546	0.0194278	0.0257849	0.0217478	0.0321322	0.0541527	0.00189468	0.00694721
	-2	0.052301	0.000212326	0.00320698	0.0645289	0.00704966	0.018135	0.0157442	0.0252297	0.0656158	0.0460649	0.00619912	0.0104623	0.00487151	0.0351913	0.0304209	0.109062	0.0983235	0.0617957	0.000720431	0.0141218
	-1	0.135627	0.000486029	0.00515533	0.00871995	0.0711028	0.00943218	0.00066991	0.324108	0.00930159	0.580828	0.0176715	0.00178044	0.005727	0.0523585	0.0500304	0.0192491	0.00653069	0.51054	0.00200829	0.00423303
2	-4	0.0254144	0.000101406	0.0067292	0.00789796	0.0309417	0.0197175	0.0133761	0.0639886	0.0179195	0.052375	0.0058157	0.0273647	0.0425193	0.0199623	0.00974204	0.0189381	0.0207096	0.0529535	0.002096	0.0122007
	-3	0.0195099	0.000167679	0.00704861	0.0157752	0.0103106	0.0240092	0.0279745	0.0393839	0.0134244	0.0620063	0.00518954	0.0107837	0.0481794	0.0193263	0.022759	0.0227286	0.0219158	0.0662699	0.00373717	0.00974193
	-2	0.0998998	0.00019021	0.00326182	0.0665532	0.00601791	0.0146914	0.0185709	0.0210066	0.0816571	0.0310438	0.00454146	0.0109416	0.0185001	0.0415899	0.0329838	0.11448	0.101961	0.0702015	0.00090931	0.0123862
	-1	0.812587	0.000386078	0.00164911	0.0101842	0.0277123	0.0121887	0.00124109	0.237856	0.00591503	0.173519	0.0037836	0.00200492	0.0388964	0.0771602	0.040596	0.0237163	0.0146856	0.689667	0.00122906	0.00333125
3	-4	0.0199346	8.68067e-05	0.00664453	0.0102274	0.0162766	0.0179282	0.0145696	0.0297621	0.0152078	0.0276477	0.00406351	0.0152602	0.0284301	0.0131197	0.0170397	0.0196898	0.0213689	0.0386006	0.00121613	0.00706708
	-3	0.0244341	0.000113735	0.00565373	0.0221186	0.00980315	0.0110181	0.0223345	0.0252235	0.0115937	0.0416573	0.00555192	0.0124763	0.0334027	0.0235526	0.0133174	0.0247972	0.0312013	0.0463655	0.00284742	0.00896222
	-2	0.0995655	0.000213347	0.00572975	0.0779114	0.00962654	0.01178	0.0147746	0.0207709	0.0487061	0.0410107	0.00589694	0.010331	0.0118376	0.0340978	0.0210485	0.136728	0.0901026	0.0717345	0.0010361	0.0150293
	-1	0.0782605	0.000393589	0.00360535	0.00628698	0.207583	0.00540364	0.00132396	0.146603	0.00350333	1.66621	0.0697611	0.0012097	0.00443457	0.0469747	0.014773	0.00951941	0.00535984	0.225017	0.00485856	0.00727111
4	-4	0.0189512	0.000176168	0.00634503	0.00977945	0.0211862	0.0148252	0.0118762	0.0364167	0.0177405	0.0290759	0.0032297	0.0224015	0.0255524	0.0155949	0.0131487	0.0170784	0.0215062	0.0408649	0.00188639	0.00978819
	-3	0.0163154	0.000247482	0.0040437	0.0191362	0.0100631	0.0168048	0.0194721	0.0194423	0.0127077	0.0357499	0.0047671	0.0101679	0.0181825	0.0208466	0.0157394	0.022215	0.0220222	0.0360827	0.0027885	0.00886404
	-2	0.0470193	0.000344141	0.00434619	0.0627496	0.00982352	0.013617	0.0188029	0.0165317	0.067023	0.040734	0.00547095	0.0129527	0.00526933	0.03043	0.0298082	0.0812804	0.0651136	0.0467651	0.00167388	0.015306
	-1	0.0093502	0.000486596	0.00458487	0.00951404	0.310165	0.0076597	0.0050802	0.176366	0.0171228	0.663845	0.0462758	0.00086489	0.00167348	0.0641527	0.0479765	0.0144911	0.00124169	0.0960923	0.0390527	0.158096

## Sheet: Hyper-motif - C (N-term)
		amino acids
Cluster	Position	A	C	D	E	F	G	H	I	K	L	M	N	P	Q	R	S	T	V	W	Y
1	1	0.0401814	0.000184391	0.00327637	0.00494435	0.131824	0.00657708	0.0329334	0.0548288	0.0262496	0.0521988	0.0185921	0.0177182	0.0083276	0.0087014	0.0239916	0.0486819	0.0311308	0.0873227	0.00123461	0.0884616
	2	0.214863	0.000318087	0.003805	0.00682886	0.1059	0.0129769	0.00537945	0.0459694	0.00102049	0.14598	0.0163638	0.0169738	0.0825023	0.0384582	0.00116273	0.0678546	0.0815757	0.0655932	0.0142851	0.0538622
	3	0.068118	0.000702212	1.90193	0.231473	0.0150235	0.00604339	0.0187299	0.00587728	0.00113725	0.0487946	0.0182987	0.0431268	0.0871628	0.0115283	0.000792575	0.0316585	0.00971018	0.022272	0.00444131	0.0743984
	4	0.0220751	0.000167375	0.0771491	0.0995758	0.0152014	0.0413434	0.0112814	0.0158714	0.0171049	0.0370219	0.004612	0.0200232	0.0987557	0.0143889	0.00942237	0.0323258	0.0257973	0.0354309	0.00295058	0.010596
2	1	0.0675639	5.75903e-05	0.00209846	0.00256329	0.12818	0.00557651	0.0216811	0.0454795	0.0677198	0.0355212	0.0129663	0.019378	0.00308928	0.00953918	0.0549344	0.0727036	0.0247496	0.0511748	0.00119404	0.0877683
	2	0.741106	0.000139836	0.000868403	0.00336281	0.0133231	0.0212863	0.00019968	0.135137	0.000577125	0.0860534	0.0123483	0.0103243	0.00786111	0.0553837	0.000616219	0.263128	0.188793	0.180662	0.000297737	0.00669346
	3	0.049345	8.5106e-05	0.032044	0.00397704	0.0356594	0.00609323	0.0138466	0.0451548	0.0142435	0.0212462	0.0141621	0.0216215	0.0431693	0.00896462	0.00598197	0.0260227	0.0133688	0.0266005	0.0028086	0.0412151
	4	0.0294429	7.24193e-05	0.0995572	0.107377	0.0107116	0.0461507	0.0164256	0.0107651	0.0198397	0.0204657	0.00373012	0.0228385	0.135126	0.0211421	0.0109838	0.041932	0.028603	0.0264957	0.00693358	0.0111323
3	1	0.0516354	7.37671e-05	0.00350086	0.00308445	0.105094	0.00754432	0.0206732	0.046449	0.0472762	0.0346766	0.0128511	0.0189518	0.0106216	0.00607205	0.0262898	0.0930199	0.0227595	0.0615374	0.000515792	0.0911169
	2	0.330244	0.000139555	0.00138386	0.00498305	0.0621522	0.0317075	0.000249225	0.112477	0.0013027	0.305838	0.0234434	0.0136574	0.0364638	0.0147813	0.0020093	0.0946379	0.0388838	0.100439	0.00321755	0.0517693
	3	0.0878903	0.00013486	0.0474657	0.00722834	0.067922	0.0173939	0.0317143	0.0456451	0.0101072	0.0467252	0.0250862	0.0438528	0.477732	0.0165982	0.00634619	0.0451686	0.00977866	0.0314617	0.0074345	0.108256
	4	0.0372302	9.21902e-05	0.109279	0.171985	0.00657668	0.0472586	0.0124689	0.00685938	0.0180109	0.0280456	0.00192242	0.0238169	0.161851	0.0208399	0.00527866	0.0510694	0.0541528	0.0313277	0.0110373	0.0157029
4	1	0.0449029	0.000136845	0.00243836	0.00523208	0.0807288	0.00685668	0.0230147	0.046146	0.0361147	0.0306907	0.00812795	0.0255286	0.0107376	0.00730897	0.0372184	0.0612539	0.0276997	0.0742215	0.000814258	0.0925386
	2	0.151577	0.000208331	0.00156262	0.0455047	0.443224	0.017712	0.000450792	0.0472781	0.00184313	0.121441	0.0143345	0.0124804	0.0281711	0.0129974	0.0060654	0.0310577	0.0168723	0.0439698	0.0306547	0.751327
	3	0.0273527	6.12135e-05	0.0401817	0.00971895	0.0367155	0.00825238	0.0189943	0.0487344	0.00961088	0.056671	0.0220225	0.0236142	0.114478	0.0288823	0.00506475	0.0209603	0.0148673	0.0260532	0.00381971	0.0578932
	4	0.0311505	6.35546e-05	0.0944336	0.111793	0.0123336	0.0278138	0.0141769	0.0122568	0.0147905	0.0259007	0.0026625	0.0291709	0.0980467	0.0141847	0.00675954	0.0334819	0.0390352	0.024552	0.00883165	0.0139885
5	1	0.0370308	4.42897e-05	0.00416856	0.00578129	0.0782576	0.0118315	0.022678	0.0315582	0.0454577	0.0216268	0.00751611	0.0201697	0.0117635	0.00799191	0.0353924	0.057084	0.0215055	0.0457512	0.000439451	0.0877443
	2	0.151271	6.2623e-05	0.00267837	0.0100995	0.0728064	0.0216851	0.00860735	0.0215293	0.0148305	0.0558529	0.00439552	0.0142544	0.026072	0.031231	0.183076	0.0644095	0.0347617	0.0243347	0.00423097	0.172017
	3	0.0342065	3.5964e-05	0.0341825	0.00688392	0.0477437	0.0117598	0.0182522	0.0269793	0.0107583	0.0265229	0.00805499	0.0275251	0.0717312	0.0121851	0.00495832	0.0242885	0.0109852	0.0196892	0.00280612	0.0683693
	4	0.0293014	6.1928e-05	0.14874	0.146292	0.00916035	0.0506395	0.019262	0.0100254	0.0128451	0.0279244	0.0016569	0.0337284	0.185303	0.0215743	0.00472803	0.0454187	0.0376888	0.0226471	0.00902306	0.0193997
cluster 0 is a minor cluster having less than 50 alleles

## Sheet: Hyper-motif - C (C-term.)
		amino acids
Cluster	Position	A	C	D	E	F	G	H	I	K	L	M	N	P	Q	R	S	T	V	W	Y
0	-4	0.0234317	3.77409e-05	0.00481999	0.00776846	0.0237326	0.0196557	0.0164087	0.0424851	0.0142005	0.0272607	0.00308506	0.0159088	0.0357713	0.0133434	0.0191099	0.0208693	0.0286215	0.0552119	0.00122303	0.011141
	-3	0.0185715	4.51838e-05	0.00409603	0.014811	0.010546	0.0102916	0.0288482	0.0251614	0.0140604	0.0560926	0.00589019	0.00941163	0.0206424	0.0225539	0.02876	0.0305003	0.0301065	0.0404493	0.00205145	0.00931502
	-2	0.0480431	5.26716e-05	0.00505948	0.0895862	0.0140557	0.00810205	0.0218173	0.0174705	0.0375262	0.0382309	0.00482738	0.011288	0.00667378	0.0254959	0.022264	0.0902186	0.0717791	0.0601909	0.000928051	0.0258516
	-1	0.00390273	0.000173942	0.00296183	0.00657545	0.387014	0.00693021	0.00454234	0.046955	0.00854339	1.04491	0.087995	0.000342319	0.00112383	0.0319471	0.0295629	0.011297	0.00119414	0.111077	0.00550871	0.287209
1	-4	0.024475	7.45368e-05	0.00606792	0.0105688	0.022748	0.0227572	0.0168401	0.0414764	0.013882	0.0319294	0.00365578	0.0167674	0.0387796	0.0136222	0.0166114	0.0194563	0.0282957	0.0594893	0.00110752	0.0106809
	-3	0.0244758	0.000102121	0.00506831	0.0176632	0.00987688	0.0121776	0.0334302	0.0279464	0.0151885	0.0668225	0.00676355	0.0119129	0.0252382	0.0239475	0.0350922	0.0346038	0.0345237	0.0523608	0.00227413	0.00967688
	-2	0.0573362	0.000133499	0.0059195	0.0866198	0.0167939	0.0068341	0.0190882	0.0172667	0.0391852	0.0446387	0.00487172	0.0119978	0.00922605	0.0253812	0.022924	0.0877934	0.0619817	0.0551651	0.000886096	0.0242706
	-1	0.00496849	0.000409569	0.00362235	0.00667649	0.22714	0.00474611	0.0012148	0.111129	0.00789288	1.71974	0.0995005	0.000513369	0.00165746	0.040037	0.0254424	0.00907997	0.00151072	0.253045	0.00455752	0.0261936

## Sheet: Allele signature - A (N-term.)
		amino acids
Cluster	Position	A	C	D	E	F	G	H	I	K	L	M	N	P	Q	R	S	T	V	W	Y
0	1	0	0	0	0	0	0.109754	0	0	0	0	0	0	0	0	0	0	0	0	0	0
	9	0	0	0	0	0.680652	0	0	0	0	0	0	0	0	0	0	0	0	0	0	0
	11	0	0	0	0	0	0	0	0	0	0	0	0	0	0	0	0.0145379	0	0	0	0
	12	0	0	0	0	0	0	0	0	0	0	0	0	0	0	0	0	0	0.026999	0	0
	24	0.0238837	0	0	0	0	0	0	0	0	0	0	0	0	0	0	0	0	0	0	0
	31	0	0	0	0	0	0	0	0	0	0	0	0	0	0	0	0	0.0301142	0	0	0
	32	0	0	0	0	0	0	0	0	0	0	0	0	0	0.0228453	0	0	0	0	0	0
	43	0	0	0	0	0	0	0	0	0	0	0	0	0	0.0342679	0	0	0	0	0	0
	44	0	0	0	0	0	0	0	0	0.933541	0	0	0	0	0	0	0	0	0	0	0
	45	0	0	0	0	0	0	0	0	0	0	0.0301142	0	0	0	0	0	0	0	0	0
	62	0	0	0	0	0	0	0	0	0	0	0	0	0	0.577848	0	0	0	0	0	0
	63	0	0	0.0119753	0.381034	0	0	0	0	0	0	0	0	0	0	0	0	0	0	0	0
	65	0	0	0	0.0109369	0	0	0	0	0	0	0	0	0	0	0.114159	0	0	0	0	0
	66	0	0	0	0	0	0	0	0	0	0	0	0.193079	0	0	0	0	0	0	0	0.0150906
	67	0	0	0	0.0109369	0	0	0	0	0	0	0.869025	0	0	0	0	0	0	0	0	0
	69	0.00824038	0	0	0	0	0	0	0	0	0	0	0	0.0119753	0	0	0	0	0	0	0
	70	0	0	0	0	0	0	0.318109	0	0	0.0130138	0	0	0	0	0	0	0.0150906	0	0	0
	71	0	0	0	0	0	0	0.0150906	0	0	0	0	0	0	0	0	0	0.0119753	0	0	0
	73	0	0	0	0	0	0	0	0	0	0.0150906	0	0	0	0	0	0	0.0995545	0	0	0
	74	0	0	0.0460423	0	0	0.0150906	0	0	0	0	0	0	0	0	0	0	0.0150906	0	0	0
	76	0.690835	0	0	0	0	0	0	0	0	0	0	0	0	0	0.0150906	0	0	0	0	0
	77	0	0	0	0	0	0	0	0	0	0	0	0.561032	0	0	0	0	0.0150906	0	0	0
	79	0	0	0	0	0	0.20755	0	0	0	0	0	0	0	0	0	0	0	0	0	0
	80	0	0	0	0	0	0	0	0	0	0	0	0	0.0130138	0	0	0	0.185191	0	0	0
	94	0	0	0	0	0	0	0	0	0	0	0	0	0.0130138	0	0	0	0	0	0	0
	95	0	0	0	0	0	0	0	0.135832	0	0	0	0	0	0	0	0.0119753	0	0	0	0
	97	0	0	0	0	0	0	0	0.636351	0	0	0	0	0	0	0	0	0	0	0	0
	98	0	0	0	0	0	0	0	0	0	0	0	0	0	0	0	0	0	0	0	0
	109	0	0	0	0	0.0803102	0	0	0	0	0	0	0	0	0	0	0	0	0.0150906	0	0
	114	0	0	0	0	0	0	0	0	0	0	0	0	0	0	0.619804	0	0	0	0	0
	116	0	0	0.233511	0	0	0	0	0	0	0	0	0	0	0	0	0	0	0	0	0
	127	0	0	0	0	0	0	0	0	0	0	0	0.223127	0	0	0	0	0	0	0	0
	131	0	0	0	0	0	0	0	0	0	0	0	0	0	0	0.00609654	0	0	0	0	0
	138	0	0	0	0	0	0	0	0	0	0	0.0123271	0	0	0	0	0	0	0	0	0
	142	0	0	0	0	0	0	0	0.124477	0	0	0	0	0	0	0	0	0	0	0	0
	143	0	0	0	0	0	0	0	0	0	0	0	0	0	0	0	0.0150906	0	0	0	0
	144	0	0	0	0	0	0	0	0	0.560614	0	0	0	0	0	0	0	0	0	0	0
	145	0	0	0	0	0	0	0	0	0	0	0	0	0	0	0.130707	0	0	0	0	0
	152	0.756741	0	0	0	0	0	0	0	0	0	0	0	0	0	0	0	0	0	0	0
	156	0	0	0	0	0	0	0	0	0	0	0	0	0	0	0.806586	0	0	0	0	0
	163	0	0	0	0	0	0	0	0	0	0	0	0	0	0	0.427712	0	0	0	0.0150906	0
	180	0	0	0	0	0	0	0	0	0	0	0	0	0	0	0	0	0	0	0	0
1	1	0.00429258	0	0	0	0	0.016165	0	0	0	0	0	0	0	0	0	0	0	0	0	0
	9	0	0.00533101	0	0	0	0	0.00325416	0	0	0	0	0	0	0	0	0	0.158971	0	0	0.299317
	11	0	0	0	0	0	0	0	0	0	0	0	0	0	0	0	0.00816848	0.00533101	0	0	0
	12	0	0	0	0	0	0	0	0	0	0	0	0	0	0	0	0	0	0.0206295	0	0
	24	0.00477542	0	0.00533101	0	0	0	0	0	0	0	0	0	0	0	0	0.00117732	0.00429258	0	0	0
	31	0	0	0	0	0	0	0	0	0	0	0.00429258	0	0	0	0	0	0.0237448	0	0	0
	32	0	0	0	0	0	0	0	0	0	0	0	0	0	0.0228453	0	0	0	0	0	0
	43	0	0	0	0	0	0	0	0	0	0	0	0	0	0.0278985	0	0	0	0	0	0
	44	0	0	0	0	0	0	0	0	0	0	0	0	0	0	0.0796807	0	0	0	0	0
	45	0	0	0	0	0	0	0	0	0	0.00533101	0.0237448	0	0	0	0	0	0	0	0	0
	62	0	0	0	0	0	0	0	0	0	0	0	0	0.00325416	0	0.657804	0	0	0	0	0
	63	0	0	0	0	0	0	0	0	0	0	0	0.667427	0	0	0	0	0	0	0	0
	65	0	0	0	0	0	0	0	0	0	0	0	0	0	0	0.146417	0	0	0	0	0
	66	0	0	0	0	0	0	0.00429258	0	0	0	0	0.174382	0	0	0	0	0	0	0	0
	67	0	0	0	0	0	0	0	0	0	0	0	0	0	0	0	0	0	0.0964343	0	0
	69	0.034129	0	0	0	0	0	0	0	0	0	0	0	0	0	0	0.00429258	0	0	0	0
	70	0	0	0	0	0	0	0.0739131	0	0	0	0	0	0	0	0	0	0	0	0	0
	71	0	0	0	0	0	0	0	0	0	0	0	0	0	0	0	0.03946	0	0	0	0
	73	0	0	0	0	0	0	0	0.208538	0	0	0	0	0	0	0	0	0	0	0	0
	74	0	0	0.107579	0	0	0	0	0	0	0	0	0	0	0	0	0	0	0	0	0
	76	0.11584	0	0	0	0	0	0	0	0	0	0	0	0.00533101	0	0	0	0	0.158025	0	0
	77	0	0	0.163356	0	0	0	0	0	0	0	0	0	0	0	0	0	0	0	0	0
	79	0	0	0	0.00429258	0	0.259328	0	0	0	0	0	0	0	0	0	0	0	0	0	0
	80	0	0	0	0	0	0	0	0	0	0	0	0	0	0	0	0	0.259467	0	0	0
	94	0	0	0	0	0	0	0	0	0	0	0	0	0	0	0	0	0.0529595	0	0	0
	95	0	0	0	0	0	0	0	0.207129	0	0	0.00429258	0	0	0	0	0	0	0	0	0
	97	0	0	0	0	0	0	0	0	0	0	0	0	0	0	0.35186	0	0	0.00325416	0	0
	98	0	0	0	0	0	0	0	0	0	0	0.0517822	0	0	0	0	0	0.00325416	0	0	0
	109	0	0	0	0	0.148216	0	0	0	0	0	0	0	0	0	0	0	0	0	0	0
	114	0	0	0	0	0	0	0	0	0	0	0	0	0.00325416	0.545859	0	0	0	0	0	0
	116	0	0	0.272549	0	0	0.00533101	0	0	0	0	0	0	0	0	0	0	0	0	0	0
	127	0	0	0	0.00429258	0	0	0	0	0	0	0	0.223949	0	0	0	0	0	0	0	0
	131	0.00429258	0	0	0	0	0	0	0	0	0	0	0	0	0	0.0260267	0.00325416	0	0	0	0
	138	0	0	0	0	0	0	0.00429258	0	0	0	0.0386266	0	0	0	0	0	0	0	0	0
	142	0	0	0.00429258	0	0.00533101	0	0	0.125298	0	0	0	0	0	0	0	0	0	0	0	0
	143	0	0	0	0	0	0	0.00429258	0	0	0	0	0	0	0	0	0	0.0303193	0	0	0
	144	0	0	0	0	0	0	0	0	0	0	0	0	0	0.371265	0	0	0	0	0	0
	145	0.00429258	0	0	0	0	0	0	0	0	0	0	0	0.00325416	0	0.12516	0	0	0	0	0
	152	0	0.00429258	0	0.316758	0	0	0	0	0	0.00533101	0	0	0	0	0	0	0	0	0	0
	156	0	0	0	0	0	0	0	0	0	0	0	0	0	0	0	0	0	0.00429258	0.341819	0
	163	0.00533101	0	0	0.0333022	0	0	0.00429258	0	0	0	0	0	0	0	0.237349	0	0	0	0	0
	180	0.00325416	0	0	0	0	0	0	0	0	0	0	0	0	0.0438187	0	0	0	0	0	0
2	1	0	0	0	0	0	0.0152634	0	0	0	0	0	0	0	0	0	0	0	0	0	0
	9	0	0	0	0	0	0	0	0	0	0	0	0	0	0	0	0	0	0	0	0.581986
	11	0.00352779	0	0	0	0.00352779	0	0	0	0	0	0	0	0	0	0	0.00540548	0	0	0	0
	12	0	0	0	0	0	0	0	0	0	0	0.042746	0	0	0	0	0	0	0	0	0
	24	0.0147513	0	0	0	0	0	0	0	0	0	0	0	0	0	0	0	0.00248937	0	0	0
	31	0	0	0	0	0	0	0	0	0	0	0.00248937	0	0	0	0	0	0.025548	0	0	0
	32	0	0	0	0	0	0	0	0	0	0	0	0	0	0.0228453	0	0	0	0	0	0
	43	0	0	0	0	0	0	0	0	0	0	0	0	0	0.0342679	0	0	0	0	0	0
	44	0	0	0	0	0	0	0	0	0	0	0	0	0	0	0.0878533	0.00352779	0	0	0	0
	45	0	0	0	0	0	0	0	0.00248937	0	0	0.0209818	0	0	0	0	0	0.00352779	0	0	0
	62	0	0	0	0	0	0	0	0	0	0	0	0	0.00145095	0	0.304286	0	0	0	0.00705558	0
	63	0	0	0	0	0	0	0	0	0.00352779	0	0	0.324002	0	0	0	0.00352779	0	0	0	0
	65	0	0	0	0	0	0	0	0	0	0	0	0	0	0.00352779	0.132719	0	0	0	0	0
	66	0	0	0	0	0	0	0	0	0	0	0	0.202506	0	0	0	0	0	0	0	0
	67	0	0	0	0	0	0	0	0	0	0	0	0	0	0	0	0	0	0.0936713	0	0
	69	0.0359322	0	0	0	0	0	0	0	0	0	0	0	0	0	0	0.00248937	0	0	0	0
	70	0	0	0	0	0	0	0	0	0	0	0	0	0.00248937	0.293674	0.00352779	0	0	0	0	0
	71	0.00352779	0	0	0	0	0	0	0	0	0.00352779	0	0	0	0	0	0.0303276	0	0	0	0
	73	0.000412524	0	0.00248937	0	0	0	0	0	0	0	0	0	0	0	0	0	0.145806	0	0	0
	74	0	0	0.0992902	0	0	0	0	0	0	0	0	0	0	0	0	0	0	0	0	0
	76	0	0	0	0	0	0	0	0	0	0	0	0	0	0	0	0	0	0.149533	0	0
	77	0	0	0.143928	0	0	0	0	0	0	0	0	0	0	0	0	0.11471	0	0	0	0
	79	0	0	0	0.00248937	0	0.0300573	0	0	0	0	0	0	0	0	0.0137698	0	0	0	0	0
	80	0	0	0	0	0	0	0	0.0127313	0	0	0	0	0	0	0	0	0.028393	0	0	0
	94	0	0	0	0	0	0	0	0	0	0	0	0	0	0	0	0	0.0438271	0	0	0
	95	0	0	0	0	0	0	0	0.186944	0	0	0	0	0	0	0	0	0	0	0	0
	97	0	0	0	0	0	0	0	0.0984225	0	0	0	0	0	0	0.174185	0	0	0	0	0
	98	0	0	0	0	0	0	0	0	0	0	0.044453	0	0	0	0	0	0	0	0	0
	109	0	0	0	0	0.138124	0	0	0	0	0	0	0	0	0	0	0	0	0	0	0
	114	0	0	0	0	0	0	0	0	0	0	0	0	0	0	0.218566	0	0	0	0.00352779	0
	116	0	0	0.179306	0	0	0	0	0	0	0	0	0.0141112	0	0	0	0	0	0	0	0
	127	0	0	0	0	0	0	0	0	0.0278809	0	0	0.0228026	0	0	0	0	0	0	0	0
	131	0	0	0	0	0	0.00352779	0	0	0	0	0	0	0	0	0.0432154	0.00601716	0	0	0	0
	138	0	0	0	0	0	0	0	0	0.00248937	0.00145095	0.0540121	0	0	0	0	0	0	0	0	0
	142	0	0	0	0	0	0	0	0	0	0	0	0	0	0	0	0	0.135251	0	0	0
	143	0	0	0	0	0	0	0	0	0	0	0	0	0	0	0	0	0.0548372	0	0	0
	144	0	0	0	0	0	0	0	0	0.186774	0	0	0	0	0	0	0	0	0	0	0
	145	0	0	0	0	0	0	0.13774	0	0	0	0	0	0.00145095	0	0	0	0	0	0	0
	152	0.109518	0	0	0.195565	0	0	0	0	0	0	0	0	0	0	0	0	0	0	0	0
	156	0	0	0	0.00248937	0	0	0	0	0	0	0	0	0	0.115948	0	0	0	0	0.296448	0
	163	0	0	0	0	0	0.00352779	0	0	0	0.00352779	0	0	0	0	0.272977	0	0	0	0	0
	180	0	0	0	0	0	0	0	0	0	0	0	0	0	0.0592043	0	0	0	0	0	0
4	1	0	0	0	0	0	0.00317635	0	0	0	0	0	0	0	0	0	0	0	0	0	0
	9	0	0	0	0	0.265408	0	0	0	0	0	0	0	0	0	0	0.0205852	0.0292346	0	0	0
	11	0	0	0	0	0	0	0	0	0	0	0	0	0	0	0	0.0145379	0	0	0	0
	12	0	0	0	0	0	0	0	0	0	0.00288315	0	0	0	0	0	0	0	0.0191558	0	0
	24	0.0238837	0	0	0	0	0	0	0	0	0	0	0	0	0	0	0	0	0	0	0
	31	0	0	0	0	0	0	0	0	0	0	0	0	0	0	0	0.020182	0.00266325	0	0	0
	32	0	0	0	0	0	0	0	0	0	0	0	0	0	0.0228453	0	0	0	0	0	0
	43	0	0	0	0	0	0	0	0	0	0	0	0	0	0.0264248	0	0	0	0	0	0
	44	0	0	0	0	0	0	0	0	0	0	0	0	0	0	0.0924195	0	0	0	0	0
	45	0	0	0	0	0	0	0	0.00184473	0	0	0.0261927	0	0	0	0	0	0	0	0	0
	62	0	0	0	0	0	0	0	0	0	0	0	0	0	0.554761	0	0	0	0	0	0
	63	0	0	0	0.413292	0	0	0	0	0	0	0	0	0	0	0	0	0	0	0	0
	65	0	0	0	0	0	0	0	0	0	0	0	0	0.00184473	0	0.138574	0	0	0	0	0
	66	0	0	0	0	0	0	0	0	0	0	0	0.225337	0	0	0	0	0	0	0	0
	67	0	0	0	0	0	0	0	0	0	0	0	0	0	0	0	0	0	0.0988822	0	0
	69	0.0326553	0	0	0	0	0.00184473	0	0	0	0	0	0	0	0	0	0	0	0.00288315	0	0
	70	0	0	0	0	0	0	0.0262049	0	0	0	0	0	0	0.0132551	0	0	0	0	0	0
	71	0	0	0	0	0	0	0	0	0	0	0	0	0	0	0	0.03946	0	0	0	0
	73	0.00761102	0	0	0	0	0	0	0.0915399	0	0	0	0	0	0	0	0.00184473	0	0	0	0
	74	0	0	0.075707	0.00288315	0	0	0	0	0	0	0	0.0191436	0.00184473	0	0	0	0	0	0	0
	76	0	0	0	0.0249466	0	0.00472787	0	0	0	0.00288315	0	0	0	0	0	0	0	0.157376	0	0
	77	0	0	0.164181	0	0	0	0	0.00288315	0	0	0	0	0.00184473	0	0	0.0831226	0	0	0	0
	79	0.0144157	0	0.00184473	0	0	0.0406939	0	0	0	0	0	0	0	0	0	0	0	0	0.00288315	0
	80	0	0	0	0	0	0	0	0	0	0	0	0	0.000806304	0	0	0	0.0501497	0	0	0
	94	0	0	0	0	0	0	0.00288315	0	0	0	0	0	0	0	0	0	0.0372732	0	0	0
	95	0	0	0	0	0	0	0	0.197312	0	0	0.00184473	0.00288315	0.00184473	0	0	0	0	0	0	0
	97	0	0	0	0	0	0	0	0.156655	0	0	0.122925	0.00288315	0	0	0	0	0	0.00472787	0	0
	98	0	0	0	0	0	0	0	0.00288315	0	0	0.0346222	0	0	0	0	0	0.000806304	0.00184473	0	0
	109	0	0	0	0	0	0	0	0	0	0.227646	0	0	0.00184473	0	0	0	0	0	0	0
	114	0.00288315	0	0	0.136888	0	0	0	0	0	0	0	0	0	0.131122	0	0	0	0	0	0
	116	0	0	0.0666544	0	0	0	0.136888	0	0	0	0	0	0	0	0.00184473	0	0	0	0	0
	127	0	0	0.00288315	0	0	0	0	0	0	0	0	0.232741	0	0	0.00184473	0	0	0	0	0
	131	0	0	0	0	0	0	0	0	0	0.00184473	0	0	0	0	0.0392401	0	0	0	0	0
	138	0	0	0	0	0	0.00184473	0	0.00288315	0.00184473	0.000806304	0.0219412	0	0	0	0	0	0.00472787	0.00288315	0	0
	142	0	0	0	0	0	0	0.00184473	0.141934	0	0	0	0	0	0	0.00288315	0	0	0	0	0
	143	0	0	0	0	0	0	0	0	0	0.00288315	0	0	0	0.00184473	0	0	0.0332417	0	0	0
	144	0.00184473	0	0	0	0	0	0	0	0	0	0	0	0	0.155055	0.00576629	0	0	0	0	0
	145	0	0.00288315	0	0	0	0	0	0	0	0.00288315	0	0	0	0.00184473	0.140321	0.00288315	0	0	0	0
	152	0	0	0	0	0	0	0	0	0	0	0	0	0	0	0.0611203	0	0	0.0664956	0.0833791	0
	156	0	0	0	0	0	0	0	0	0	0.370069	0	0	0.00288315	0	0	0	0	0	0	0
	163	0	0	0	0.00587624	0	0	0	0	0	0	0.00288315	0	0.00288315	0	0	0	0.25572	0	0	0
	180	0	0.00288315	0	0	0	0	0	0	0	0	0	0	0	0.0232118	0	0	0	0	0	0
5	1	0	0	0	0	0	0	0	0	0	0	0	0	0	0	0	0	0	0	0	0
	9	0	0	0	0	0.538244	0	0	0	0	0	0	0	0	0	0	0	0	0	0	0
	11	0	0	0	0	0	0	0	0	0	0	0	0	0	0	0	0.0145379	0	0	0	0
	12	0	0	0	0	0	0	0	0	0	0	0	0	0	0	0	0	0	0.026999	0	0
	24	0	0	0	0	0	0	0	0	0	0	0	0	0	0	0.00804144	0.0191981	0	0	0	0
	31	0.00907986	0	0	0	0	0	0.00907986	0	0	0	0	0	0	0	0.00804144	0	0	0	0	0
	32	0.00804144	0	0	0	0	0	0.0111567	0	0	0	0	0	0	0	0	0	0.0111567	0.00907986	0	0
	43	0	0	0	0.0202366	0	0	0	0	0	0	0	0	0	0	0.0596713	0	0	0	0	0
	44	0.0101183	0	0.00907986	0	0	0	0	0	0	0	0	0	0.0111567	0	0.00705367	0	0	0	0	0
	45	0	0	0	0.0111567	0	0.00907986	0	0	0	0	0	0	0	0	0.0111567	0	0	0	0.00804144	0
	62	0	0	0	0	0	0.635666	0	0	0	0	0	0	0	0	0	0	0	0	0	0
	63	0	0	0.00804144	0.24256	0	0	0	0	0	0	0	0	0.0111567	0	0.0223134	0	0	0	0	0
	65	0	0	0.0111567	0.00700301	0	0.0118785	0	0	0	0	0	0	0	0	0	0	0	0	0	0
	66	0	0.0111567	0	0	0	0	0	0	0.630157	0	0.0223134	0	0	0	0	0	0.0111567	0	0	0
	67	0	0	0	0.0191981	0	0	0	0	0	0	0	0	0	0	0	0	0	0	0	0
	69	0	0	0	0.0111567	0	0	0	0	0	0	0	0	0.00804144	0	0	0	0	0	0	0
	70	0	0	0	0	0	0.0111567	0.215827	0	0	0	0	0	0	0	0	0	0	0.0111567	0	0
	71	0	0	0	0	0	0	0	0	0	0	0	0	0.0111567	0	0	0	0.00804144	0	0	0
	73	0	0	0	0	0	0	0	0	0	0	0	0	0	0	0	0	0	0	0	0
	74	0	0	0	0	0	0	0.585847	0	0	0	0	0	0	0	0	0	0	0	0	0
	76	0	0	0	0	0	0	0	0	0	0	0	0	0	0	0	0	0	0.214573	0	0
	77	0	0	0.213535	0	0	0	0	0	0	0	0	0	0	0	0	0	0	0	0	0
	79	0	0	0	0	0	0.0159689	0	0	0	0	0	0	0	0	0	0	0	0	0	0
	80	0	0	0	0	0	0	0	0	0	0	0	0	0	0	0	0	0.00973837	0	0	0
	94	0	0	0	0	0	0	0	0.0111567	0	0	0	0	0.00907986	0	0	0	0	0	0	0
	95	0	0	0	0	0	0	0	0	0	0	0	0	0	0	0	0.00804144	0	0.486475	0	0
	97	0	0	0	0	0	0.0223134	0	0	0	0	0	0	0	0	0.350151	0	0	0	0	0
	98	0	0.0111567	0	0	0	0	0	0	0	0	0	0	0	0	0	0	0	0	0	0
	109	0	0.0111567	0	0	0	0	0	0	0	0	0	0	0	0	0	0.0101183	0	0	0	0
	114	0	0	0	0	0	0	0.486159	0	0	0	0	0	0	0	0	0	0.0111567	0	0	0
	116	0	0	0	0	0	0	0	0	0	0	0	0	0	0	0	0	0.0101183	0	0	0.48512
	127	0	0	0	0	0	0	0	0	0.435276	0	0	0	0	0	0	0	0	0	0	0
	131	0	0	0	0	0	0	0	0	0	0	0	0	0	0	0	0	0	0	0	0
	138	0	0	0	0	0	0	0	0	0	0.00907986	0	0	0	0	0	0	0	0	0	0
	142	0	0	0	0	0	0	0	0	0	0	0	0	0	0	0	0	0.489299	0	0	0
	143	0	0	0	0	0	0	0	0	0	0	0	0	0	0	0	0	0	0	0	0
	144	0	0	0	0	0	0	0	0	0.356837	0	0	0	0	0	0	0	0	0	0	0
	145	0	0	0	0	0	0	0.487222	0	0	0	0	0	0	0	0	0	0	0	0	0
	152	0	0	0	0	0	0	0	0	0	0	0	0	0	0	0	0	0	0.225224	0	0
	156	0	0	0	0	0	0	0	0	0	0.158017	0	0	0	0	0	0	0	0	0	0
	163	0	0	0	0	0	0	0	0	0	0	0	0	0	0	0	0	0.158207	0	0	0
	180	0	0	0	0	0	0	0	0	0	0	0	0	0	0	0	0	0	0	0	0
6	1	0	0	0	0	0	0.00839311	0	0	0	0	0	0	0	0	0	0	0	0	0	0
	9	0	0	0	0	0	0	0	0	0	0	0	0	0	0	0	0.796984	0	0	0	0
	11	0	0	0	0	0	0	0	0	0	0	0	0	0	0	0	0.0145379	0	0	0	0
	12	0	0	0	0	0	0	0	0	0	0	0	0	0	0	0	0	0	0.026999	0	0
	24	0.00553507	0	0	0	0	0	0	0	0	0.00813589	0	0	0	0	0	0	0	0	0	0
	31	0	0	0	0	0	0	0	0	0	0	0	0	0	0	0.00502063	0	0.00259129	0	0	0
	32	0.00502063	0	0	0	0	0	0	0	0	0	0	0	0	0	0	0	0	0	0	0
	43	0	0	0	0	0	0.00813589	0	0	0	0	0	0	0	0.00674498	0	0	0	0	0	0
	44	0.00709747	0	0	0	0	0	0	0	0	0	0	0	0	0	0.0648966	0	0	0	0	0
	45	0.00709747	0	0	0	0	0	0	0	0	0	0.00259129	0	0	0	0	0	0	0	0	0
	62	0	0	0	0.746082	0	0	0	0	0	0	0	0	0	0	0	0	0	0	0	0
	63	0	0	0	0.339897	0	0	0	0	0	0	0	0	0	0	0	0	0	0	0	0
	65	0	0	0	0.0039822	0	0.733964	0	0	0	0	0	0	0	0	0	0	0	0	0	0
	66	0	0	0	0	0	0.00813589	0	0	0.693818	0	0	0	0	0	0	0	0	0	0	0
	67	0	0	0	0	0	0	0	0	0	0	0	0	0.00813589	0	0	0	0	0.0569322	0	0
	69	0.00380119	0	0	0	0	0	0	0	0	0	0	0	0	0	0	0	0.00813589	0	0	0
	70	0	0	0.00813589	0	0	0	0.325359	0	0	0	0	0	0	0	0	0	0	0	0	0
	71	0	0	0	0	0	0	0	0	0	0	0	0	0	0	0	0.00276277	0	0	0	0
	73	0	0	0	0	0	0	0	0	0	0	0	0	0	0	0	0	0.118199	0	0	0
	74	0	0	0.0716416	0	0	0	0	0	0	0	0	0	0	0	0	0	0	0	0	0
	76	0	0	0	0.661284	0	0	0	0	0	0	0	0	0	0	0	0	0	0	0	0
	77	0	0	0	0	0	0	0	0	0	0	0	0.609715	0	0	0	0	0	0	0	0
	79	0	0	0	0	0	0	0	0	0	0	0	0	0	0	0.679976	0	0	0	0	0
	80	0	0	0	0	0	0	0	0.678937	0	0	0	0	0	0	0	0	0	0	0	0
	94	0	0	0	0	0	0	0	0	0	0	0	0	0	0	0	0	0	0	0	0
	95	0	0	0	0	0	0	0	0	0	0.748159	0	0	0	0	0	0.00502063	0	0	0	0
	97	0	0	0.00709747	0	0	0	0	0	0	0	0.503101	0	0	0	0	0	0	0	0	0
	98	0	0	0.00813589	0	0	0	0	0	0	0	0	0	0	0	0	0	0	0	0	0
	109	0	0	0	0	0.0508636	0	0	0	0	0	0	0	0	0	0	0	0	0	0	0
	114	0	0	0.00813589	0	0	0	0.634961	0	0	0	0	0	0.00605905	0	0	0	0	0	0	0
	116	0	0	0	0	0	0	0	0	0	0	0	0	0	0	0	0	0	0.00813589	0	0.643097
	127	0	0	0	0.00709747	0	0	0	0	0.611602	0	0	0	0	0	0	0	0	0	0	0
	131	0.00709747	0	0	0	0	0	0	0	0	0	0	0	0	0	0.00639249	0	0	0	0	0
	138	0	0	0	0	0	0	0.00709747	0	0	0	0	0	0	0	0.00813589	0	0.00605905	0	0	0
	142	0	0	0.00709747	0	0	0	0	0.106424	0	0	0	0	0	0	0	0	0	0	0	0
	143	0	0	0	0	0	0	0.00709747	0	0	0	0	0	0	0	0	0	0	0	0	0
	144	0	0	0	0	0	0	0	0	0.0379738	0	0	0	0	0	0	0	0	0	0	0
	145	0.00709747	0	0	0	0	0	0	0	0	0	0	0	0	0	0.112654	0	0	0	0	0
	152	0	0.00709747	0	0	0	0	0	0	0	0	0	0	0	0	0	0	0	0.404794	0	0
	156	0.00813589	0	0	0	0	0	0.00813589	0	0	0.00406795	0	0	0	0.263826	0	0	0	0.00709747	0	0
	163	0	0	0	0	0	0	0.00709747	0	0	0	0	0	0	0	0	0.00813589	0.237084	0	0	0
	180	0.00605905	0	0	0	0	0	0	0	0	0	0	0	0.00813589	0	0	0.00813589	0	0	0	0
7	1	0.0105814	0	0	0.0116198	0	0	0	0	0	0	0	0	0	0	0	0	0	0	0	0
	9	0	0	0	0	0	0	0.0222012	0	0	0.0116198	0	0	0.0116198	0	0	0	0.568227	0	0	0
	11	0	0	0	0	0	0.0116198	0	0.0116198	0	0.0116198	0	0	0.0116198	0	0.0232396	0	0	0	0	0
	12	0	0.0116198	0	0	0	0	0	0	0	0	0	0	0.0116198	0	0.0232396	0	0	0	0	0
	24	0	0	0	0	0	0.0116198	0	0	0	0	0	0	0.0116198	0.0116198	0.033821	0.00746612	0	0	0	0
	31	0.0222012	0	0	0	0	0	0.0222012	0	0	0	0	0	0	0	0.0211628	0	0	0.0116198	0	0
	32	0.0211628	0	0	0	0	0	0	0	0	0	0	0	0	0	0.0116198	0.0232396	0	0.0222012	0	0
	43	0.0116198	0	0	0.0211628	0	0	0	0	0	0	0	0	0.0348594	0	0.0371334	0	0	0	0	0
	44	0	0	0.0222012	0.0348594	0	0.0464792	0	0	0	0	0	0	0	0	0	0	0	0	0	0
	45	0.0105814	0	0.0348594	0	0	0.0222012	0	0	0	0	0	0	0	0	0	0	0	0	0.033821	0
	62	0	0.0116198	0	0	0	0.00429828	0	0	0	0.56314	0	0	0.00954296	0	0	0	0	0	0	0
	63	0	0	0.0211628	0	0	0.0116198	0	0	0	0	0	0	0	0.56314	0	0	0	0	0	0
	65	0	0	0	0.0201243	0	0	0	0	0	0	0	0	0.0105814	0	0	0	0.0116198	0	0	0
	66	0	0	0	0.0116198	0	0	0.0105814	0	0	0	0	0	0	0	0	0.0232396	0	0.0116198	0	0
	67	0	0.0116198	0	0.0201243	0	0	0	0	0	0	0	0	0	0	0	0	0.0116198	0	0	0
	69	0	0	0	0	0	0.0105814	0	0	0	0	0	0	0.0211628	0	0	0	0	0	0	0
	70	0	0	0	0	0	0	0	0	0	0.0222012	0	0	0.0105814	0.260959	0	0	0	0	0	0
	71	0	0	0	0	0	0	0	0	0	0	0	0	0	0	0	0	0.0211628	0.0116198	0	0
	73	0	0	0.0105814	0	0	0	0	0	0	0	0	0	0	0	0	0.0105814	0	0	0	0
	74	0	0	0	0	0	0	0	0	0	0	0	0	0.0105814	0	0	0	0	0	0	0
	76	0.398675	0	0	0	0	0.00954296	0	0	0	0	0	0	0	0	0	0	0	0	0	0
	77	0	0	0	0	0	0	0	0	0	0	0	0.306847	0.0105814	0	0	0	0	0	0	0
	79	0	0	0.0105814	0	0	0.0189019	0	0	0	0	0	0	0	0	0	0	0	0	0	0
	80	0	0	0	0	0	0	0	0	0	0	0	0	0.00954296	0	0	0	0.0253296	0	0	0
	94	0	0	0	0	0	0	0	0	0	0	0	0	0.00954296	0	0.0116198	0	0	0	0	0
	95	0	0	0	0	0	0	0	0	0	0	0	0	0.0105814	0	0	0.00850454	0	0	0	0
	97	0	0	0.0105814	0	0	0	0	0	0	0	0.231239	0	0	0	0	0	0	0	0	0
	98	0	0	0	0	0	0	0	0	0	0	0	0	0	0	0	0	0.00954296	0.0105814	0	0
	109	0	0	0	0	0	0	0	0	0	0	0	0	0.0105814	0	0	0.0105814	0	0	0	0
	114	0	0	0	0	0	0	0	0	0	0	0	0	0.00954296	0	0.279257	0.0116198	0	0	0	0
	116	0	0	0	0	0	0	0	0	0	0	0	0	0	0	0.0105814	0	0.0105814	0	0	0
	127	0	0	0	0	0	0	0	0	0	0	0	0	0	0	0.0105814	0	0	0	0	0
	131	0	0	0	0	0	0	0.0116198	0	0	0.0105814	0	0	0	0	0	0	0	0	0	0
	138	0	0	0	0	0	0.0105814	0	0	0	0	0	0	0	0	0	0	0	0	0	0
	142	0	0	0	0	0	0	0.0105814	0	0	0	0	0	0	0	0	0	0	0	0	0
	143	0	0	0	0	0	0	0	0	0	0	0	0	0	0.0105814	0	0	0	0	0	0
	144	0.0105814	0	0	0	0	0	0	0	0	0	0	0	0	0.099557	0	0	0	0	0	0
	145	0	0	0	0	0	0	0	0	0	0	0	0	0.00954296	0.0105814	0	0	0	0	0	0
	152	0	0	0	0	0	0.0116198	0	0	0	0	0	0	0	0	0	0	0	0.163939	0	0
	156	0	0	0	0.0105814	0	0	0	0	0	0.157709	0	0	0	0	0	0	0	0	0	0
	163	0	0	0	0	0	0	0	0	0	0	0	0	0	0	0	0	0.0870434	0.0116198	0	0
	180	0.00954296	0	0	0	0	0	0	0	0	0	0	0	0	0	0	0	0	0	0	0
cluster 3 is a minor cluster having less than 50 alleles

## Sheet: Allele signature - A (C-term.)
		amino acids
Cluster	Position	A	C	D	E	F	G	H	I	K	L	M	N	P	Q	R	S	T	V	W	Y
0	1	0	0	0	0	0	0	0	0	0	0	0	0	0	0	0	0	0	0	0	0
	9	0	0	0	0	0.0349266	0	0	0	0	0	0	0	0	0	0	0.0959075	0	0	0	0.00943455
	11	0	0	0	0	0.0051234	0	0	0	0	0	0	0	0	0	0	0.00424867	0	0	0	0
	12	0	0	0	0	0	0	0	0	0	0.0051234	0	0	0	0	0	0	0	0.0473602	0	0
	24	0.0108091	0	0	0	0	0	0	0	0	0	0	0	0	0	0	0.00137457	0	0	0	0
	31	0	0	0	0	0	0	0	0	0.0051234	0	0.00930959	0	0	0	0	0	0.00387379	0	0	0
	32	0	0	0	0	0	0	0	0	0	0	0	0	0	0.0206186	0	0	0	0	0	0
	43	0	0	0	0	0	0	0	0	0	0	0	0	0	0.02393	0	0	0	0	0	0
	44	0	0	0	0	0	0	0	0	0	0	0	0	0	0	0.0867229	0	0	0	0	0
	45	0	0	0	0	0	0	0	0	0	0	0.0262418	0	0	0	0	0	0	0	0	0
	62	0	0	0	0	0	0	0	0	0	0	0	0	0	0.492471	0	0	0	0	0	0
	63	0	0	0.00231178	0.321899	0	0	0	0	0	0	0	0	0	0	0	0	0	0	0	0
	65	0	0	0	0	0	0	0	0	0	0	0	0	0.00418619	0	0.152327	0	0	0	0	0
	66	0	0	0	0	0	0	0	0	0	0	0	0.213246	0	0	0	0	0	0	0	0
	67	0.0051234	0	0	0	0	0	0	0	0	0	0	0	0	0	0	0	0	0.106404	0	0
	69	0.0407998	0	0	0	0	0	0	0	0	0	0	0	0	0	0	0.0051234	0	0	0	0
	70	0	0	0	0	0	0	0	0	0	0	0	0	0	0.592502	0	0	0	0	0	0
	71	0	0	0	0	0	0	0	0	0	0	0	0	0	0	0	0.0477976	0	0	0	0
	73	0.00324898	0	0	0	0	0	0	0	0	0	0	0	0	0	0	0	0.131334	0	0	0
	74	0	0	0.108779	0	0	0	0	0	0	0	0	0	0	0	0	0	0	0	0	0
	76	0	0	0	0	0	0	0	0	0	0	0	0	0	0	0	0	0	0.507966	0	0
	77	0	0	0.507029	0	0	0	0	0	0	0	0	0	0	0	0	0	0	0	0	0
	79	0	0	0	0	0	0.274164	0	0	0	0	0	0	0	0	0	0	0	0	0	0
	80	0	0	0	0	0	0	0	0	0	0	0	0	0	0	0	0	0.274602	0	0	0
	94	0	0	0	0	0	0	0	0	0	0	0	0	0	0	0	0	0.0599813	0	0	0
	95	0	0	0	0	0	0	0	0.217057	0	0	0	0.0051234	0	0	0	0	0.0051234	0	0	0
	97	0	0	0	0	0	0	0	0.701531	0	0	0	0	0	0	0	0	0	0	0	0
	98	0	0	0	0	0	0	0	0	0	0	0.0567323	0	0	0	0	0	0.00418619	0	0	0
	109	0	0	0	0	0.145767	0	0	0	0	0	0	0	0	0	0	0	0	0	0	0
	114	0	0	0	0.200437	0	0	0	0	0	0	0	0	0	0	0.404061	0	0	0	0	0
	116	0	0	0.0647923	0	0	0	0.1995	0	0	0	0	0	0	0	0	0	0	0	0	0
	127	0	0	0	0	0	0	0	0	0	0	0	0.320525	0	0	0	0	0	0	0	0
	131	0	0	0	0	0	0	0	0	0	0	0	0	0	0	0.076851	0	0	0	0	0
	138	0	0	0	0	0	0	0	0.0102468	0	0	0.0652296	0	0	0	0	0	0	0.00231178	0	0
	142	0	0	0	0	0	0	0	0.202499	0	0	0	0	0	0	0.0051234	0	0	0	0	0
	143	0	0	0	0	0	0	0	0	0	0.0051234	0	0	0	0	0	0	0.068916	0	0	0
	144	0	0	0	0	0	0	0	0	0.229241	0	0	0	0	0	0.0102468	0	0	0	0	0
	145	0	0	0	0	0	0	0	0	0	0	0	0	0.00324898	0	0.19975	0.00930959	0	0	0	0
	152	0.183068	0	0	0.122399	0	0	0	0	0	0	0	0	0	0	0	0	0	0	0.238925	0
	156	0	0	0	0	0	0	0	0	0	0.179819	0	0	0.00324898	0.197501	0	0	0	0	0	0
	163	0	0	0	0	0	0	0	0	0.0051234	0	0	0	0.0051234	0	0.0598563	0	0.0194939	0	0	0
	180	0	0	0	0	0	0	0	0	0	0	0	0	0	0.0708529	0	0	0	0	0	0
1	1	0.00204715	0	0	0	0	0.0593785	0	0	0	0	0	0	0	0	0	0	0	0	0	0
	9	0	0	0	0	0	0	0	0	0	0	0	0	0	0	0	0	0.2388	0	0	0.104978
	11	0	0	0	0	0	0	0	0	0	0	0	0	0	0	0	0.00638771	0.00298436	0	0	0
	12	0	0	0	0	0	0	0	0	0	0	0	0	0	0	0	0	0	0.0455777	0	0
	24	0.00902659	0	0.00298436	0	0	0	0	0	0	0	0	0	0	0	0	0	0	0	0	0
	31	0	0	0	0	0	0	0	0	0	0	0.00110995	0	0	0	0	0	0.0241946	0	0	0
	32	0	0	0	0	0	0	0	0	0	0	0	0	0	0.0206186	0	0	0	0	0	0
	43	0	0	0	0	0	0	0	0	0	0	0	0	0	0.0260691	0	0	0	0	0	0
	44	0	0	0	0	0	0	0	0	0	0	0	0	0	0	0.0888619	0	0	0	0	0
	45	0	0	0	0	0	0	0	0	0	0	0.0262418	0	0	0	0	0	0	0	0	0
	62	0	0	0	0	0	0	0	0	0	0	0	0	0	0	0.291832	0	0	0	0	0
	63	0	0	0	0	0	0	0	0	0	0	0	0.292769	0	0	0	0	0	0	0	0
	65	0	0	0	0	0	0	0	0	0	0	0	0	0	0.00204715	0.150545	0	0	0	0	0
	66	0	0	0	0	0	0	0	0	0	0	0	0.180091	0	0	0	0	0	0	0	0
	67	0	0	0	0	0	0	0	0	0	0	0	0	0	0	0	0	0	0.112465	0	0
	69	0.0429388	0	0	0	0	0	0	0	0	0	0	0	0	0	0	0	0	0	0	0
	70	0	0	0	0	0	0	0	0	0	0	0	0	0	0.056317	0	0	0	0	0	0
	71	0.00204715	0	0	0	0	0	0	0	0	0	0	0	0	0	0	0.043876	0	0	0	0
	73	0.00503152	0	0	0	0	0	0	0.305688	0	0	0	0	0	0	0	0	0	0	0	0
	74	0	0	0.0895272	0	0	0	0	0	0	0	0	0	0	0	0	0	0	0	0	0
	76	0	0	0	0	0	0.00110995	0	0	0	0	0.00298436	0	0	0	0	0	0	0.496202	0	0
	77	0	0	0.507029	0	0	0	0	0	0	0	0	0	0	0	0	0	0	0	0	0
	79	0.0110002	0	0	0	0	0.260617	0	0	0	0	0	0	0	0	0	0	0	0	0	0
	80	0	0	0	0	0	0	0	0	0	0	0	0	0	0	0	0	0.274602	0	0	0
	94	0	0	0	0	0	0	0	0	0	0	0	0	0	0	0	0	0.0521381	0	0	0
	95	0	0	0	0	0	0	0	0.207788	0	0	0.00409431	0	0	0	0	0	0	0	0	0
	97	0	0	0	0	0	0	0	0	0.00298436	0	0.310208	0	0	0	0	0	0	0.00110995	0	0
	98	0	0	0	0	0	0	0	0.00298436	0	0.00298436	0.0471066	0	0	0	0	0	0	0	0	0
	109	0	0	0	0	0	0	0	0	0	0.0599849	0	0	0	0	0	0.00298436	0	0.00298436	0	0
	114	0	0	0	0	0	0	0	0	0	0.00298436	0	0	0.00596872	0.426547	0	0.00298436	0	0	0	0
	116	0	0	0.318625	0	0	0.00204715	0	0	0	0	0	0	0	0	0.00204715	0	0.00298436	0	0	0
	127	0.00298436	0	0	0.00298436	0	0	0	0	0	0	0	0.0852307	0	0	0	0	0	0	0	0
	131	0.00298436	0	0	0	0	0	0	0	0	0	0	0	0	0	0.0376353	0	0	0	0	0
	138	0	0	0.00298436	0	0	0	0.00298436	0	0	0.00110995	0.032431	0	0	0	0.00204715	0	0	0	0	0
	142	0	0	0.00298436	0	0	0	0	0	0	0	0	0	0	0.00298436	0	0	0.0427954	0	0	0
	143	0	0	0	0	0	0	0.00298436	0	0	0	0	0	0	0	0	0	0.0318393	0.00298436	0	0
	144	0	0	0	0	0	0.00298436	0	0	0	0	0	0	0	0.208078	0	0	0	0	0	0
	145	0.00204715	0	0	0	0	0.00298436	0.042031	0	0	0	0	0	0	0	0	0	0	0	0	0
	152	0	0.00298436	0	0.00831725	0	0	0	0	0	0	0	0	0	0	0	0	0	0.223393	0	0
	156	0	0	0	0	0	0	0	0	0	0.0447029	0	0	0.00110995	0	0	0	0	0.00204715	0.143797	0
	163	0.00110995	0	0	0.0214088	0	0	0.00298436	0	0	0.00204715	0	0	0	0	0	0	0.0957862	0.00204715	0	0
	180	0.00204715	0	0	0	0	0	0	0	0	0	0	0	0.00204715	0.0458974	0	0	0	0	0	0
2	1	0	0	0	0	0	0	0	0	0	0	0	0	0	0	0	0	0	0	0	0
	9	0	0.0103207	0	0	0	0	0	0	0	0	0	0	0	0	0	0.0123894	0	0	0	0.279871
	11	0	0	0	0	0	0	0	0	0	0	0	0	0	0	0	0.0103093	0	0	0	0
	12	0	0	0	0	0	0	0	0	0	0	0	0	0	0	0	0	0	0.0412257	0	0
	24	0.0168697	0	0	0	0	0	0	0	0	0	0	0	0	0	0	0	0	0	0	0
	31	0	0	0	0	0	0	0	0	0	0	0	0	0	0	0	0	0.0281162	0	0	0
	32	0	0	0	0	0	0	0	0	0	0	0	0	0	0.0206186	0	0	0	0	0	0
	43	0	0	0	0	0	0	0	0	0	0	0	0	0	0.0299906	0	0	0	0	0	0
	44	0	0	0	0	0	0	0	0	0	0	0	0	0	0	0.0927835	0	0	0	0	0
	45	0	0	0	0	0	0	0	0	0	0	0.0262418	0	0	0	0	0	0	0	0	0
	62	0	0	0	0.0413857	0	0	0	0	0	0	0	0	0	0	0.407422	0	0	0	0	0
	63	0	0	0	0	0	0	0	0	0	0	0	0.420555	0	0	0	0	0	0	0	0
	65	0	0	0	0	0	0.0432601	0	0	0	0	0	0	0	0.0103207	0	0	0	0	0	0
	66	0	0	0	0	0	0	0	0	0	0	0	0.0607699	0	0	0	0	0	0	0	0
	67	0	0	0	0	0	0	0	0	0	0	0	0	0	0	0	0	0	0.10027	0	0
	69	0.0468604	0	0	0	0	0	0	0	0	0	0	0	0	0	0	0	0	0	0	0
	70	0	0	0	0	0	0	0.369214	0	0	0	0	0	0	0	0	0	0	0	0	0
	71	0	0	0	0	0	0	0	0	0	0	0	0	0	0	0	0.0477976	0	0	0	0
	73	0	0	0	0	0	0	0	0	0	0	0	0	0	0	0	0	0.155576	0	0	0
	74	0	0	0.0965095	0	0	0	0	0	0	0	0	0.00563467	0	0	0	0	0	0	0	0
	76	0	0	0	0.62314	0	0	0	0	0	0	0	0	0	0	0	0	0	0	0	0
	77	0	0	0	0	0	0	0	0	0	0	0	0.00501749	0	0	0	0.54606	0	0	0	0
	79	0	0	0	0	0	0	0	0	0	0	0	0	0	0	0.672812	0	0	0	0	0
	80	0	0	0	0	0	0	0	0.672812	0	0	0	0	0	0	0	0	0	0	0	0
	94	0	0	0	0	0	0	0	0	0	0	0	0	0	0	0	0	0.0599813	0	0	0
	95	0	0	0	0	0	0	0	0.0157268	0	0.0929778	0.00844629	0	0	0	0	0	0	0	0	0
	97	0	0	0	0	0	0	0	0	0	0	0	0	0	0	0.41956	0	0	0.0093835	0	0
	98	0	0	0	0	0	0	0	0	0	0	0.0627929	0	0	0	0	0	0	0	0	0
	109	0	0	0	0	0.127437	0	0	0	0	0	0	0	0	0	0	0	0	0	0	0
	114	0	0	0	0	0	0	0	0	0	0	0	0	0	0.414017	0	0	0	0	0	0
	116	0	0	0.203225	0	0	0	0	0	0	0	0	0.0450317	0	0	0	0	0	0	0	0
	127	0	0	0	0	0	0	0	0	0	0	0	0.149793	0	0	0	0	0	0	0	0
	131	0	0	0	0	0	0.0112579	0	0	0	0	0	0	0	0	0.0524607	0.00657188	0	0	0	0
	138	0	0	0	0	0	0	0	0	0	0.0093835	0.0712163	0	0	0	0	0	0	0	0	0
	142	0	0	0	0	0	0	0	0.21462	0	0	0	0	0	0	0	0	0	0	0	0
	143	0	0	0	0	0	0	0	0	0	0	0	0	0	0	0	0	0.0749766	0	0	0
	144	0	0	0	0	0	0	0	0	0	0	0	0	0	0.341029	0	0	0	0	0	0
	145	0	0	0	0	0	0	0	0	0	0	0	0	0.0093835	0	0.199602	0	0	0	0	0
	152	0	0	0	0.411091	0	0	0	0	0	0	0	0	0	0	0	0	0	0	0	0
	156	0	0	0	0	0	0	0	0	0	0	0	0	0	0	0	0	0	0	0.385786	0
	163	0	0	0	0	0	0.0112579	0	0	0	0.0103207	0	0	0	0	0.360448	0	0	0	0	0
	180	0	0	0	0	0	0	0	0	0	0	0	0	0	0.0646444	0	0	0	0	0	0
3	1	0	0	0	0	0	0.0107893	0	0	0	0	0	0	0	0	0	0	0	0.00312783	0	0
	9	0	0	0	0	0.0368482	0	0.00219063	0	0	0	0	0	0	0	0	0	0.0501825	0	0	0
	11	0	0	0	0	0	0	0	0	0	0	0	0	0	0	0	0.0103093	0	0	0	0
	12	0.00219063	0	0	0	0	0.00312783	0	0	0	0	0	0	0	0	0	0	0	0.0452907	0	0
	24	0.0128047	0	0	0	0	0	0	0	0	0	0	0	0	0	0	0	0	0	0	0
	31	0	0	0	0	0	0	0	0	0	0	0	0	0	0	0	0.0168926	0.00372597	0	0	0
	32	0	0	0	0	0	0	0	0	0	0	0	0	0	0.0206186	0	0	0	0	0	0
	43	0	0	0	0	0	0	0	0	0	0	0	0	0	0.0259256	0	0	0	0	0	0
	44	0	0	0	0	0	0	0	0	0.177677	0	0	0	0	0	0	0	0	0	0	0
	45	0	0	0	0	0	0	0	0	0	0	0.0262418	0	0	0	0	0	0	0	0	0
	62	0	0	0	0	0	0	0	0	0	0.149831	0	0	0.00125342	0.10171	0	0	0	0	0	0
	63	0	0	0	0	0	0	0	0	0	0	0	0	0	0.149831	0	0	0	0	0	0
	65	0	0	0	0	0	0	0	0	0	0	0	0	0	0	0.138063	0	0	0	0.00625567	0
	66	0	0	0	0	0	0	0.00312783	0	0	0	0	0.182721	0	0	0	0	0	0	0	0
	67	0	0	0	0	0	0	0	0	0	0	0.192684	0	0	0	0	0	0	0	0	0
	69	0.0468604	0	0	0	0	0	0	0	0	0	0	0	0	0	0	0	0	0	0	0
	70	0	0	0	0	0	0	0.165962	0	0	0	0	0	0	0	0	0	0	0	0	0
	71	0.00219063	0	0	0	0	0	0	0	0	0	0	0	0	0	0	0.0437325	0	0	0	0
	73	0	0	0	0	0	0	0	0	0	0	0	0	0	0	0	0	0.155576	0	0	0
	74	0	0	0.0843144	0	0	0	0	0	0	0	0	0.0178298	0	0	0	0	0	0	0	0
	76	0.546761	0	0	0	0	0	0	0	0	0	0	0	0.00312783	0	0	0	0	0	0	0
	77	0	0	0	0	0	0	0	0	0	0	0	0.626969	0	0	0	0	0	0	0	0
	79	0	0	0	0.00219063	0	0.239575	0	0	0	0	0	0	0	0	0	0	0	0	0	0
	80	0	0	0	0	0	0	0	0	0	0	0	0	0	0	0	0	0.238016	0	0	0
	94	0	0	0	0	0	0	0	0	0	0	0	0	0	0	0	0	0.0599813	0	0	0
	95	0	0	0	0	0	0	0	0.210849	0	0	0	0	0	0	0	0	0	0	0	0
	97	0	0	0	0	0	0	0	0.240112	0	0	0	0	0	0	0	0	0	0.00125342	0	0
	98	0	0	0	0	0	0	0	0	0	0	0.0587278	0	0	0	0	0	0.00219063	0	0	0
	109	0	0	0	0	0.151828	0	0	0	0	0	0	0	0	0	0	0	0	0	0	0
	114	0	0	0	0.10672	0	0.00312783	0	0	0	0	0	0	0	0	0.278267	0	0	0	0	0
	116	0	0	0.154445	0	0	0.00219063	0.105782	0	0	0	0	0	0	0	0	0	0	0	0	0
	127	0	0	0	0	0	0	0	0	0	0	0	0.283939	0	0	0	0	0	0	0	0
	131	0	0	0	0	0	0	0	0	0	0	0	0	0	0	0.0646559	0.00657188	0	0	0	0
	138	0	0	0	0	0	0	0	0	0	0.00125342	0.0712163	0	0	0	0	0	0.00219063	0.000316212	0	0
	142	0	0	0	0	0	0	0	0.1821	0	0	0	0	0	0	0	0	0	0	0	0
	143	0	0	0	0	0	0	0	0.00312783	0	0	0	0	0	0	0	0.00312783	0.0668465	0	0	0
	144	0	0	0	0	0	0	0	0	0.00130295	0	0	0	0	0.0727364	0	0	0	0	0	0
	145	0	0	0	0	0	0	0	0	0	0	0	0	0.00125342	0	0.179277	0.00125342	0	0	0	0
	152	0.16459	0	0	0.0289772	0	0.00312783	0	0	0	0	0.00625567	0	0	0.00312783	0.126999	0	0	0	0	0
	156	0	0	0	0	0	0	0	0	0	0	0	0	0	0	0.185491	0.00312783	0	0	0.00773767	0
	163	0.00531846	0	0	0.00251827	0	0	0	0	0	0	0	0	0	0	0.197846	0	0	0.00219063	0.00312783	0
	180	0.00219063	0.00312783	0	0	0	0	0	0	0	0	0	0	0	0.0605794	0	0	0	0	0	0
4	1	0	0	0	0	0	0	0	0	0	0	0	0	0	0	0	0	0	0	0	0
	9	0	0.00411361	0	0	0.0910326	0	0	0	0	0	0	0	0	0	0	0.379704	0	0	0	0
	11	0	0	0	0	0	0	0	0	0	0	0	0	0	0	0	0.0103093	0	0	0	0
	12	0	0	0	0	0	0	0	0	0	0	0	0	0	0	0	0	0	0.0534208	0	0
	24	0.0168697	0	0	0	0	0	0	0	0	0	0	0	0	0	0	0	0	0	0	0
	31	0.0031764	0	0	0	0	0	0	0	0	0	0	0	0	0	0	0	0.0161402	0	0	0
	32	0	0	0	0	0	0	0	0	0	0	0	0	0.00505082	0.00864251	0.00411361	0	0	0	0	0
	43	0	0	0	0	0	0.00505082	0	0	0	0	0	0	0.0022392	0.00603853	0.00166677	0	0	0	0	0
	44	0	0	0	0.0022392	0	0	0	0	0.00156575	0	0	0	0	0	0.00895117	0.00505082	0	0	0	0
	45	0	0	0.0022392	0	0	0	0	0.00505082	0	0.00505082	0.0022897	0	0	0	0	0	0.00505082	0	0	0
	62	0	0	0	0.475663	0	0	0	0	0.00505082	0	0	0	0	0	0	0	0	0	0	0
	63	0	0	0.0022392	0.346868	0	0	0	0	0	0	0	0	0	0	0	0	0	0	0	0
	65	0	0	0	0.0031764	0	0.489514	0	0	0	0	0	0	0	0	0	0	0	0	0	0
	66	0	0	0	0	0	0	0	0	0.44656	0	0	0	0	0	0	0	0	0	0	0.00505082
	67	0	0	0	0.0022392	0	0	0	0	0	0	0	0	0	0	0	0	0	0.0226445	0	0.00505082
	69	0	0	0	0	0	0.00130199	0	0	0	0	0	0	0.0031764	0	0	0	0	0	0	0
	70	0	0	0	0	0	0	0.316198	0	0	0.00411361	0	0	0.00130199	0	0	0	0.00505082	0	0	0.00505082
	71	0	0	0	0	0	0	0.00505082	0	0	0.0031764	0	0	0	0	0	0	0.0031764	0	0	0
	73	0	0	0.00130199	0	0	0	0	0	0	0.00505082	0	0	0	0	0	0	0.0837201	0	0	0
	74	0	0	0.0370674	0.00505082	0	0	0	0	0	0	0	0	0	0	0	0	0.00505082	0	0	0
	76	0	0	0	0.6311	0	0	0	0	0	0	0	0	0	0	0.00505082	0	0.00505082	0	0	0
	77	0	0	0	0	0	0	0	0.00505082	0	0	0	0.262137	0	0	0	0.19912	0.00505082	0	0.00505082	0
	79	0	0	0	0	0	0	0	0	0	0	0	0	0.00505082	0	0.668795	0	0	0	0.00505082	0
	80	0	0.00505082	0	0	0	0	0	0.674784	0	0	0	0	0.00411361	0	0	0.00505082	0	0	0	0
	94	0	0	0	0	0	0	0	0	0	0	0	0.00505082	0.0101016	0	0	0.00505082	0	0	0	0
	95	0	0	0	0	0	0	0	0	0	0.460511	0.0022392	0	0	0	0.00505082	0.0101016	0	0	0	0
	97	0	0	0	0	0	0	0	0	0	0	0.488487	0	0	0	0	0	0	0	0	0
	98	0	0	0	0	0	0	0	0	0	0	0	0	0	0	0	0	0	0	0	0
	109	0	0	0	0	0	0	0	0	0	0.228331	0	0	0	0	0	0	0	0	0	0
	114	0	0	0.0101016	0	0	0	0.388711	0	0	0	0	0	0	0	0	0	0	0	0	0
	116	0	0	0	0	0	0	0	0	0	0	0	0	0	0	0	0	0	0	0	0.377672
	127	0	0	0.00505082	0	0	0	0	0	0.325553	0	0	0	0	0	0	0	0	0	0	0
	131	0	0	0	0	0	0	0	0	0	0	0	0	0	0	0	0.000364781	0	0	0	0
	138	0	0	0	0	0	0	0	0	0	0	0	0	0	0	0	0	0.00411361	0.00822722	0	0
	142	0	0	0	0	0	0	0	0.106836	0	0	0	0	0	0	0	0.00505082	0	0	0	0
	143	0	0	0	0	0	0	0	0	0	0	0	0	0.00505082	0	0	0	0	0	0	0
	144	0	0	0	0	0	0	0	0	0	0.00505082	0	0	0	0.0438186	0	0.00505082	0	0	0	0
	145	0.00411361	0	0	0	0	0	0	0	0	0	0	0	0	0	0.116208	0	0	0	0	0
	152	0	0	0	0	0	0	0	0	0	0	0	0	0	0	0	0	0	0.357901	0	0
	156	0	0	0	0	0	0	0	0	0	0.076099	0	0	0.0031764	0.151738	0	0	0	0.00411361	0	0
	163	0	0	0	0	0	0	0	0	0	0	0	0	0	0	0	0.00505082	0.203054	0	0	0
	180	0	0	0	0	0	0	0	0	0	0	0	0	0.00411361	0	0	0.0101016	0	0	0	0
5	1	0.00470453	0	0	0.00564174	0	0	0	0	0	0	0	0	0	0	0	0	0	0	0	0
	9	0	0	0	0	0.140828	0	0.00470453	0	0	0.00564174	0	0	0.00564174	0	0	0	0	0	0	0.144762
	11	0	0	0	0	0	0.00564174	0	0.00564174	0	0.00564174	0	0	0	0	0.00564174	0	0	0	0	0.00564174
	12	0.00470453	0	0	0	0	0	0	0	0	0	0.239783	0	0.00564174	0	0.0112835	0	0	0	0	0
	24	0	0	0	0	0	0.00564174	0	0	0	0	0	0	0.00564174	0	0.022567	0.00847186	0	0	0	0
	31	0.0103463	0	0	0	0	0	0.0169252	0	0	0	0	0	0	0	0.0112835	0	0	0.00564174	0	0
	32	0.022567	0	0	0	0	0	0.00564174	0	0	0	0	0	0	0	0.00470453	0.00564174	0.00564174	0.0112835	0	0
	43	0.00564174	0	0	0.0169252	0	0	0	0	0	0	0	0	0.015988	0	0.0291644	0	0	0	0	0
	44	0.00564174	0	0.0112835	0.015988	0	0.0169252	0	0	0	0	0	0	0.00564174	0	0	0	0	0	0	0
	45	0.00564174	0	0.015988	0.00564174	0	0.0169252	0	0	0	0	0	0	0	0	0.00564174	0	0	0	0.0169252	0
	62	0	0.00564174	0	0	0	0.303735	0	0	0	0	0	0	0.0103463	0	0.0431732	0	0	0	0	0
	63	0	0	0.00940907	0	0	0.0112835	0	0	0	0	0	0.0243736	0.00564174	0	0.0112835	0.00564174	0.00564174	0	0	0
	65	0	0	0.00564174	0.0103463	0	0	0	0	0	0	0	0	0.00470453	0	0	0	0.0112835	0	0	0
	66	0	0.00564174	0	0.0112835	0	0	0	0	0.16591	0	0.0169252	0	0	0	0	0.00564174	0.0112835	0.00564174	0	0
	67	0	0.0112835	0	0.015988	0	0.00564174	0	0	0	0.00564174	0	0	0	0	0	0	0.00564174	0	0	0
	69	0	0	0.00564174	0.00564174	0	0.0150508	0.00564174	0	0	0	0	0	0.0103463	0	0	0	0	0	0	0
	70	0	0	0	0	0	0.0112835	0	0	0	0.00470453	0	0	0.0216298	0	0	0	0	0.00564174	0	0
	71	0	0	0	0	0	0	0	0	0	0.0103463	0.00564174	0	0.00564174	0	0	0	0.0103463	0.0112835	0	0
	73	0	0	0.0216298	0	0	0	0	0	0	0	0	0	0	0	0	0	0	0	0	0
	74	0	0	0	0	0	0	0.273671	0	0	0	0	0	0.00564174	0	0	0	0	0	0	0
	76	0	0	0	0	0	0.0103463	0	0	0	0	0	0	0	0	0	0	0	0.185598	0	0
	77	0.00564174	0	0.184661	0	0	0	0	0	0	0	0	0	0.00564174	0	0	0	0	0	0	0
	79	0.00189291	0	0.00564174	0.00470453	0	0	0	0	0	0	0	0	0	0	0	0	0	0	0	0
	80	0	0	0	0	0	0	0	0	0	0	0	0	0.00470453	0	0	0	0	0	0	0
	94	0	0	0	0	0	0	0.00564174	0	0	0	0	0	0	0	0	0	0	0	0	0
	95	0	0	0	0	0	0	0	0	0	0	0	0	0.00564174	0	0	0	0	0.299031	0	0
	97	0	0	0	0	0	0.00564174	0	0	0	0	0	0.00564174	0	0	0.386986	0	0	0	0	0
	98	0	0	0	0	0	0	0	0	0	0	0	0	0	0	0	0	0	0.00564174	0	0
	109	0	0	0	0	0	0	0	0	0	0	0	0	0.00564174	0	0	0	0	0	0	0
	114	0.00564174	0	0	0	0	0	0.465767	0	0	0	0	0	0	0	0	0	0	0	0	0
	116	0	0	0	0	0	0	0	0	0	0	0	0	0	0	0.00470453	0	0	0	0	0.473283
	127	0	0	0	0	0	0	0	0	0.388861	0	0	0	0	0	0.00564174	0	0	0	0	0
	131	0	0	0	0	0	0	0	0	0	0.00564174	0	0	0	0	0	0.000955705	0	0	0	0
	138	0	0	0	0	0	0.00564174	0	0	0	0	0	0	0	0	0.00470453	0	0	0	0	0
	142	0	0	0	0	0	0	0.00564174	0	0	0	0	0	0	0	0	0	0.483482	0	0	0
	143	0	0	0	0	0	0	0	0	0	0	0	0	0	0.00564174	0	0	0	0	0	0
	144	0.00564174	0	0	0	0	0	0	0	0.275533	0	0	0	0	0	0	0	0	0	0	0
	145	0	0	0	0	0	0	0.491954	0	0	0	0	0	0	0.00564174	0	0	0	0	0	0
	152	0	0	0	0	0	0	0	0	0	0	0	0	0	0	0	0	0	0.145168	0	0
	156	0	0	0	0	0	0	0	0	0	0	0	0	0	0	0	0	0	0	0.0476927	0
	163	0	0	0	0	0	0	0	0	0	0	0.00564174	0	0	0	0	0	0	0	0	0
	180	0	0	0	0	0	0	0	0	0	0	0	0	0	0	0	0	0	0	0	0
cluster 6 and 7 are minor clusters having less than 50 alleles

## Sheet: Allele signature - B (N-term.)
		amino acids
Cluster	Position	A	C	D	E	F	G	H	I	K	L	M	N	P	Q	R	S	T	V	W	Y
0	1	0	0	0	0	0	0	0	0	0	0	0	0	0	0	0	0.000316054	0	0	0	0
	9	0	0.000874713	0.0490062	0	0	0	0	0	0	0	0	0	0	0	0	0	0	0	0	0.159977
	11	0.0686082	0	0	0	0	0	0	0	0	0	0	0	0	0	0	0	0	0	0	0
	12	0	0	0	0	0	0	0	0	0.000874713	0	0.0980703	0	0	0	0	0	0.000316054	0	0	0
	24	0.256496	0	0	0	0	0	0	0	0	0	0	0	0	0	0	0	0	0	0	0
	31	0	0	0	0	0	0	0	0	0.00143337	0	0.000316054	0	0	0	0	0	0.00830644	0	0	0
	32	0	0	0	0	0	0	0	0	0	0	0	0	0	0.208306	0	0	0	0	0	0
	43	0	0	0	0	0	0	0	0	0	0.00286675	0	0	0.00879165	0	0	0.00119077	0	0	0	0
	44	0	0	0	0	0	0	0	0	0.000316054	0	0	0	0	0	0.0142091	0	0	0	0	0
	45	0	0	0	0.151719	0	0.0557324	0	0	0	0	0	0	0	0	0	0	0.0955775	0	0	0
	62	0	0	0	0	0	0	0	0	0	0	0	0	0	0	0.0794988	0	0	0	0.00174943	0
	63	0	0	0	0	0	0	0	0	0	0	0	0.498567	0	0	0	0	0	0	0	0
	65	0	0	0.00119077	0	0	0	0	0	0	0	0	0	0	0.0973759	0	0	0	0	0	0
	66	0	0	0	0	0	0	0	0.130094	0	0.00174943	0	0	0	0	0	0	0	0	0	0
	67	0	0	0	0	0.308278	0	0	0	0	0	0	0	0	0.00119077	0	0	0	0	0	0.340032
	69	0.225669	0	0	0	0	0	0	0	0	0	0	0	0	0.00174943	0	0	0	0.00143337	0	0
	70	0	0	0	0.00143337	0	0	0.00119077	0	0	0	0	0	0	0.291371	0	0	0	0	0	0
	71	0.189136	0	0	0	0	0	0	0	0	0	0	0	0.000874713	0	0	0	0	0.00143337	0	0
	73	0.0031828	0	0	0	0	0	0	0	0	0	0	0	0	0	0	0	0.0202074	0	0	0
	74	0	0	0.274851	0.000316054	0	0	0	0	0	0	0	0	7.34492e-05	0	0	0	0	0	0	0
	76	0	0	0.00143337	0.0508602	0	0	0	0	0	0	0	0	0	0.00143337	0	0	0	0	0	0
	77	0	0	0	0	0	0.000316054	0	0	0	0	0	0	7.34492e-05	0	0	0.148203	0	0	0	0
	79	0	0	0	0.00143337	0	0	0	0	0	0	0	0	0	0	0.0273009	0	0	0	0	0
	80	0	0	0	0	0	0	0	0	0.000316054	0	0	0.154907	0.000316054	0	0	0	0	0	0	0
	94	0	0	0	0	0	0	0	0.015066	0	0	0	0	0.00119077	0	0	0	0.0135948	0	0	0
	95	0	0	0	0	0.00143337	0	0	0	0	0	0	0	7.34492e-05	0	0	0	0	0	0.107463	0
	97	0	0	7.34492e-05	0	0	0.000316054	0	0	0.00143337	0	0	0	0	0	0	0.116726	0.195172	0	0	0
	98	0	0	0	0	0	0	0	0	0	0.000316054	0.0246033	0	0	0	0	0	0.00119077	7.34492e-05	0	0
	109	0	0	0	0	0.0115404	0	0	0	0	0.0171203	0	0	0	0	0	0	0	0	0	0
	114	0	0	0	0	0	0	0	0	0.00143337	0	0	0.0783792	0	0	0	0	0	0	0	0
	116	0	0	0	0	0	0	0	0	0	0.0911238	0	0	0	0	0	0	0	0	0	0.123766
	127	0	0	0	0	0	0	0	0	0	0	0	0.0289034	0	0	0	0	0	0	0	0
	131	0	0	0	0	0	0	0	0	0	0	0	0	0	0	0.0849563	0	0	0	0	0
	138	0	0	0	0	0	0	0	0	0	0	0	0	0	0	0	0	0.0277126	0	0	0
	142	0	0	0	0	0	0	0	0.027154	0	0	0	0	0	0	0	0	0	0	0	0
	143	0.00143337	0	0	0	0	0	0	0	0	0	0	0	0	0	0	0	0.0493022	0	0	0
	144	0	0	0	0	0	0	0	0	0	0	0	0	0	0.0290725	0	0	0	0	0	0
	145	0	0	0	0	0	0.000874713	0	0	0	0	0	0	0.0031828	0	0.0515146	0	0	0	0	0
	152	0	0	0	0	0	0	0	0	0	0	0	0	0	0	0.000874713	0	0	0.0793786	0.00143337	0
	156	0	0	0.017294	0	0	0	0	0	0	0	0	0	0	0	0.0692426	0	0	0	0	0
	163	0.000874713	0	0	0	0	0	0	0	0	0	0	0	0	0	0	0	0.0727815	0	0	0
	180	0	0	0	0.0949609	0	0	0	0	0	0	0	0	0	0	0	0	0	0	0	0
1	1	0	0	0	0	0	0	0	0	0	0	0	0	0	0	0	0	0	0	0	0
	9	0	0	0.0625078	0	0	0	0	0	0	0	0	0	0	0	0	0	0	0	0	0.167828
	11	0.275532	0	0	0	0	0	0	0	0	0	0	0	0	0	0	0	0	0	0	0
	12	0	0	0	0	0	0	0	0	0.00541863	0	0.293355	0	0	0	0	0	0	0	0	0
	24	0.444255	0	0	0	0	0	0	0	0	0	0	0	0	0	0	0	0	0	0	0
	31	0	0	0	0	0	0	0	0	0	0	0	0	0	0	0	0	0	0	0	0
	32	0	0	0	0	0	0	0	0	0	0	0	0	0	0.179611	0	0	0	0	0	0
	43	0	0	0	0	0	0	0	0	0	0	0	0	0	0	0	0	0	0	0	0
	44	0	0	0	0	0	0	0	0	0.00485997	0	0	0	0	0	0	0	0	0	0	0
	45	0	0	0	0	0	0	0	0	0	0	0.463596	0	0	0	0	0	0	0.00597729	0	0
	62	0	0	0	0	0	0	0	0	0	0	0	0	0.00374265	0.00430131	0.00704349	0	0	0	0.00430131	0
	63	0	0	0.0102786	0.00824114	0	0	0	0	0	0	0	0	0	0.00597729	0	0	0	0	0	0
	65	0	0	0	0	0	0	0.00541863	0	0	0	0	0	0	0.0445284	0	0	0	0	0	0
	66	0	0	0	0	0	0	0	0	0.328192	0	0	0	0	0	0	0	0.00597729	0	0	0
	67	0	0	0	0	0.0467485	0	0.00541863	0	0	0	0	0	0	0	0	0	0	0	0	0.192661
	69	0	0	0	0	0	0.00597729	0	0	0	0.00597729	0	0	0	0	0.316238	0	0	0	0	0
	70	0	0	0.00485997	0	0	0	0	0	0	0	0	0	0	0.21428	0	0	0.00485997	0	0	0
	71	0.10551	0	0	0.00597729	0	0	0	0	0	0	0	0	0	0	0	0	0	0	0	0
	73	0.0102786	0	0	0	0	0	0	0	0	0	0	0	0	0	0	0	0	0	0	0
	74	0	0	0.15947	0	0	0.00597729	0.00597729	0	0	0	0	0	0	0	0	0	0	0	0	0
	76	0	0	0	0	0	0	0	0	0	0	0	0	0	0	0	0	0	0.302998	0	0
	77	0	0	0	0	0	0	0	0	0	0	0	0	0	0	0	0.233808	0	0	0	0
	79	0	0	0	0	0	0	0	0	0	0	0	0	0	0	0	0	0	0	0	0
	80	0	0	0	0	0	0	0	0	0	0	0	0.240512	0	0	0	0	0	0	0	0
	94	0	0	0	0	0	0	0	0.150316	0	0	0	0	0	0	0	0	0	0	0	0
	95	0	0	0	0	0	0	0	0.1235	0	0	0	0	0	0	0	0	0	0	0	0
	97	0	0	0	0	0	0	0	0	0	0	0	0	0	0	0.1589	0	0	0	0	0
	98	0	0	0	0	0	0	0	0	0	0	0	0	0	0	0	0	0	0	0	0
	109	0	0	0	0	0.00469201	0	0	0	0	0	0	0	0	0	0	0	0	0	0	0
	114	0	0	0.320689	0	0	0	0	0	0	0	0	0	0	0	0	0	0	0	0	0
	116	0	0	0	0	0	0	0	0	0	0	0	0	0	0	0	0.392142	0	0	0	0
	127	0	0	0	0	0	0	0	0	0	0	0	0	0	0	0	0.00597729	0	0	0	0
	131	0	0	0	0	0	0.00597729	0	0	0	0	0	0	0	0	0	0.0438091	0	0	0	0
	138	0.00597729	0	0	0	0	0	0	0	0	0	0.00597729	0	0	0	0	0	0	0	0	0
	142	0	0	0	0	0	0	0	0	0	0	0	0	0	0	0	0	0	0	0	0
	143	0	0	0	0	0	0	0	0	0	0	0	0	0	0	0	0	0.00871947	0	0	0
	144	0	0	0	0	0	0	0	0	0	0	0	0	0	0	0.00485997	0	0	0	0	0
	145	0	0	0	0	0	0	0	0	0	0	0	0	0	0	0.00352357	0	0	0	0	0
	152	0	0	0	0.310633	0	0	0	0	0	0	0	0	0	0	0	0	0.00541863	0	0	0
	156	0	0	0	0	0	0	0	0	0	0	0	0	0	0	0	0	0	0	0.231548	0
	163	0	0	0	0	0	0	0	0	0	0.295209	0	0	0	0	0	0	0	0	0	0
	180	0	0	0	0	0	0	0	0	0	0	0	0	0	0.00688283	0	0	0	0	0	0
2	1	0	0.00277467	0	0	0	0.0187337	0	0	0	0	0	0	0	0	0	0.00165736	0	0	0	0
	9	0	0	0	0	0	0	0	0	0	0	0	0	0	0	0	0	0	0	0	0.0754749
	11	0	0	0	0	0.00221601	0	0	0	0	0	0	0	0	0	0	0.0961453	0	0.00277467	0	0
	12	0	0	0	0	0	0	0	0	0	0	0	0	0	0	0	0	0.00165736	0.068175	0	0
	24	0	0	0	0	0	0	0	0	0	0	0	0	0	0	0	0.0535568	0	0	0	0
	31	0	0	0	0	0	0	0	0	0	0	0.00165736	0	0	0	0	0	0.00895717	0	0	0
	32	0	0	0	0	0	0	0	0	0	0	0	0	0	0.172291	0	0	0	0	0	0
	43	0	0	0	0	0	0	0	0	0	0	0	0	0.0134264	0.00277467	0	0	0	0	0	0
	44	0	0	0	0	0	0.00221601	0	0	0	0	0	0	0	0	0.0128678	0	0	0	0	0
	45	0	0	0	0	0	0	0	0	0	0	0.172942	0	0	0	0	0	0.141527	0	0	0
	62	0	0	0	0	0	0	0	0	0	0	0	0	0	0	0.0821415	0	0	0	0	0
	63	0	0	0.000540037	0.517914	0	0	0	0	0	0	0	0	0	0	0	0	0	0.00277467	0	0
	65	0	0	0	0	0	0	0.00221601	0	0	0	0	0	0	0.100019	0	0	0	0	0	0
	66	0	0	0	0	0	0	0	0.124078	0	0	0	0	0	0	0	0.000540037	0	0.00221601	0	0
	67	0	0	0	0	0	0	0	0	0	0	0	0	0	0	0	0.564544	0.00277467	0	0	0
	69	0	0	0	0	0	0	0	0	0	0	0	0	0	0	0	0	0.268324	0	0	0
	70	0	0	0	0	0	0	0	0	0	0	0	0.268305	0	0	0.00277467	0	0	0	0	0
	71	0	0	0	0	0	0	0	0	0	0	0	0	0	0	0	0	0.264953	0	0	0
	73	0	0	0	0	0	0	0	0	0	0.00497207	0	0	0	0	0	0	0.0201676	0	0	0
	74	0	0	0	0	0	0	0	0	0	0	0	0	0.00275605	0	0	0	0.00165736	0	0	0.290335
	76	0	0	0	0.0448045	0	0.00221601	0	0	0	0	0	0	0	0	0	0	0	0	0	0
	77	0	0	0.120261	0	0	0	0	0	0	0	0	0.0788268	0.00275605	0	0	0	0	0	0	0
	79	0	0	0.00443203	0	0	0	0	0	0	0	0	0	0	0.00165736	0.0179516	0	0	0	0	0
	80	0	0	0	0	0	0	0.00221601	0	0.00165736	0	0	0	0.00165736	0	0.0010987	0	0.238659	0	0	0
	94	0	0	0	0	0	0	0.000540037	0	0	0.00277467	0	0	0	0	0	0	0.0807263	0	0	0
	95	0.00277467	0	0	0	0	0	0	0.057095	0	0	0	0	0	0	0	0	0	0	0.0129609	0
	97	0	0	0.00275605	0	0	0.00165736	0	0	0	0	0	0	0	0	0	0.0224767	0.0973371	0	0	0
	98	0	0	0	0	0	0	0	0	0	0	0.0252142	0	0	0	0	0	0	0.00275605	0	0
	109	0	0	0	0	0	0	0	0	0	0.0230168	0	0	0.00108007	0	0.00221601	0	0	0	0	0
	114	0	0	0	0	0	0	0	0	0	0	0	0.126294	0	0	0	0.00221601	0	0	0	0
	116	0	0	0	0	0.0307263	0	0	0	0	0	0	0	0.00165736	0	0	0	0	0	0	0.0834078
	127	0	0	0	0	0	0	0	0	0	0	0	0.0202048	0	0	0	0	0	0	0	0
	131	0	0	0	0	0	0	0	0	0	0	0	0	0	0	0.0133892	0.00681564	0	0	0	0
	138	0	0	0	0	0	0	0	0	0	0	0	0	0	0	0	0.00277467	0.0163315	0	0	0
	142	0	0	0	0	0	0	0	0.0191061	0	0	0	0	0	0	0	0	0	0	0	0
	143	0	0	0	0	0	0	0	0	0	0	0	0	0	0	0	0.109181	0	0	0	0
	144	0	0	0	0	0	0	0	0	0	0	0	0	0	0.0163501	0.00165736	0	0	0	0	0
	145	0	0	0	0	0	0	0	0	0	0.127616	0	0	0	0	0	0	0	0	0	0
	152	0	0	0	0	0	0	0	0	0	0	0	0	0	0	0	0	0	0.0500559	0	0
	156	0	0	0.0252886	0	0	0.00277467	0	0	0	0	0	0	0	0	0	0	0	0.00277467	0.0640968	0
	163	0	0	0	0.192402	0	0.00277467	0	0	0	0	0	0	0	0	0	0	0	0	0	0
	180	0	0	0	0.0213222	0	0	0	0	0	0	0	0	0	0.00283054	0	0	0	0	0	0
3	1	0	0	0	0	0	0	0	0	0	0	0	0	0	0	0.00454338	0.00342606	0	0	0	0
	9	0	0	0.0126211	0	0	0	0	0	0	0.00908676	0	0	0	0	0	0	0	0	0	0.127312
	11	0.143513	0	0	0	0	0	0	0	0	0.00454338	0	0	0	0	0.00454338	0	0	0	0	0
	12	0	0	0	0	0	0.00454338	0.00454338	0	0	0.00398472	0.155433	0	0	0	0.00454338	0	0	0	0	0
	24	0.320505	0	0	0	0	0	0.00454338	0	0	0.00454338	0	0	0	0.00908676	0.00454338	0	0	0	0.00454338	0
	31	0	0.00454338	0	0.00454338	0	0	0.00908676	0	0	0	0	0	0.00908676	0	0.00454338	0	0	0	0	0
	32	0.00908676	0	0	0	0	0	0.00454338	0	0	0	0	0	0	0.105148	0	0.0136301	0	0.00454338	0	0
	43	0.00454338	0	0	0.00454338	0	0.00454338	0	0	0	0	0	0	0	0	0.00454338	0.00741079	0	0	0	0
	44	0.00454338	0	0.00454338	0.00908676	0	0	0	0	0.00342606	0	0	0	0.00454338	0	0	0	0	0	0	0
	45	0.00454338	0	0	0	0	0	0	0	0	0	0.263282	0	0	0	0.00342606	0.00454338	0.0656767	0	0	0
	62	0	0	0.00454338	0.00454338	0	0.456647	0	0	0	0	0	0	0.00741079	0.0028674	0	0	0.00454338	0	0	0
	63	0	0	0.00741079	0.243969	0	0.00454338	0	0	0.00398472	0.00454338	0	0	0	0	0	0	0.00454338	0	0	0
	65	0	0	0.0125128	0	0	0	0	0	0	0	0	0	0	0	0.611681	0.00454338	0.0136301	0	0	0
	66	0	0	0.0181735	0	0	0	0	0	0	0.00796944	0	0.608254	0	0.00454338	0	0.0125128	0	0	0	0
	67	0.00454338	0	0	0	0	0	0.00398472	0	0	0.0181735	0.60427	0	0	0.0125128	0.00454338	0	0	0	0	0
	69	0.456521	0	0.0181735	0	0	0	0	0	0	0	0	0	0.00398472	0.00796944	0	0	0	0	0	0
	70	0	0	0.00342606	0	0	0	0.0125128	0	0	0.00454338	0	0	0	0	0	0.608813	0.00342606	0	0	0
	71	0.43194	0	0	0	0	0	0.0170562	0	0	0.00454338	0	0	0.00398472	0	0.00454338	0	0	0	0	0
	73	0	0	0.0136301	0.00454338	0	0	0	0	0	0.00517615	0	0	0	0	0.00454338	0	0	0	0	0
	74	0	0	0	0.0085281	0	0	0	0	0	0.00908676	0	0	0.00629347	0	0	0	0.00342606	0	0	0.140947
	76	0.00908676	0	0	0	0	0.00398472	0	0	0	0	0	0	0	0	0.0130715	0	0	0	0	0
	77	0.00398472	0.00454338	0	0.0136301	0	0	0	0	0.00454338	0	0	0.423521	0.00629347	0	0	0	0	0	0	0
	79	0.0136301	0	0.0028674	0	0	0.00398472	0	0	0	0	0	0	0	0	0	0	0.00454338	0	0.00454338	0
	80	0	0.00454338	0	0.00454338	0	0	0.00398472	0.487544	0	0.00454338	0	0	0.00342606	0	0.0028674	0	0	0	0	0
	94	0	0	0.00454338	0.00454338	0	0	0.0125128	0.293707	0	0	0	0	0.00230874	0	0	0.00454338	0	0	0	0
	95	0	0	0.00454338	0	0	0	0.00454338	0.266891	0	0	0	0	0.00629347	0	0.00454338	0.00398472	0	0.00454338	0	0
	97	0	0.00454338	0.00119143	0.00908676	0	0.00342606	0	0	0	0.00454338	0	0	0	0	0	0	0	0.22095	0	0
	98	0	0.00398472	0.00908676	0	0	0	0	0.0028674	0	0.00342606	0	0	0	0	0.00454338	0	0.00230874	0.00119143	0	0
	109	0.00454338	0	0	0	0	0	0	0	0	0	0	0	0.00971953	0	0.00398472	0.0130715	0	0	0	0
	114	0	0	0.178098	0	0	0	0.0874017	0	0	0	0	0	0	0	0	0.00398472	0.0085281	0	0	0
	116	0	0	0.0793923	0	0	0	0	0	0	0	0	0	0.0085281	0	0	0.248752	0	0	0	0
	127	0	0	0	0	0	0	0	0	0	0	0	0	0	0	0	0	0	0	0	0
	131	0	0	0	0	0	0	0	0	0	0	0	0	0	0	0	0.0125299	0	0	0	0
	138	0	0	0	0	0	0	0	0	0	0	0	0	0	0	0	0	0	0	0	0
	142	0	0	0	0	0	0	0	0	0	0	0	0	0	0	0	0	0	0	0	0
	143	0	0	0	0	0	0	0	0	0	0	0	0	0	0	0	0	0	0	0	0
	144	0	0	0	0	0	0	0.00398472	0	0.00454338	0	0	0	0	0	0	0	0	0	0	0
	145	0	0	0	0	0	0.00398472	0.00908676	0	0	0	0	0	0	0	0	0.0085281	0	0	0	0
	152	0.00629347	0	0	0	0	0	0	0	0	0	0	0	0	0	0	0	0	0	0	0
	156	0	0	0	0	0	0	0	0	0	0.0437065	0	0	0	0	0	0	0	0	0	0
	163	0	0	0	0	0	0	0	0	0	0.227249	0	0	0	0	0	0	0	0	0	0
	180	0	0	0	0	0	0	0	0	0	0	0	0	0	0	0	0	0	0	0	0
4	1	0	0	0	0	0	0.0445945	0	0	0	0	0	0	0	0	0	0	0	0	0	0
	9	0	0	0	0	0	0	0	0	0	0	0	0	0	0	0	0	0	0	0	0.285475
	11	0	0	0	0	0	0	0	0	0	0	0	0	0	0	0	0.420431	0	0	0	0
	12	0	0	0	0	0	0	0	0	0	0	0	0	0	0	0	0	0	0.385794	0	0
	24	0	0	0	0	0	0	0	0	0	0	0	0	0	0	0	0.640223	0	0	0	0
	31	0	0	0	0	0	0	0	0	0	0	0	0	0	0	0	0	0.0122905	0	0	0
	32	0	0	0	0	0	0	0	0	0	0	0	0	0	0.206796	0	0	0	0	0	0
	43	0	0	0	0	0	0	0	0	0	0	0	0	0.0167598	0	0	0	0	0	0	0
	44	0	0	0	0	0	0	0	0	0	0	0	0	0	0	0.0107066	0	0.00493585	0	0	0
	45	0	0	0	0.592922	0	0	0	0	0	0	0	0	0	0	0	0	0	0	0	0
	62	0	0	0	0	0	0	0	0	0	0	0	0	0.00270121	0	0.0744858	0	0	0	0.00325987	0
	63	0	0	0	0	0	0	0	0	0.00437719	0	0	0.495064	0	0	0	0	0	0	0	0
	65	0	0	0	0	0	0	0	0	0.00493585	0	0	0	0	0.0978574	0	0	0	0	0	0
	66	0	0	0	0	0	0	0	0.134078	0	0	0	0	0	0	0	0	0	0	0	0
	67	0	0.802511	0	0	0	0	0	0	0	0	0	0	0	0	0	0	0	0	0	0
	69	0	0	0	0	0	0	0	0	0	0	0	0	0	0	0	0	0.298324	0	0	0
	70	0	0	0.00381853	0	0	0	0	0	0	0	0	0.289478	0	0	0	0	0	0	0	0
	71	0	0	0	0	0	0	0	0	0	0	0	0	0	0	0	0	0.29162	0	0	0
	73	0	0	0	0	0	0	0	0	0	0	0	0	0	0	0	0	0.0301676	0	0	0
	74	0	0	0.0648781	0	0	0	0	0	0	0	0	0	0	0	0	0	0	0	0	0
	76	0	0	0	0.0648045	0	0	0	0	0	0	0	0	0	0	0	0	0	0	0	0
	77	0	0	0	0	0	0	0	0	0	0	0	0	0	0	0.00437719	0.105998	0	0	0	0
	79	0	0	0	0	0	0	0	0	0	0	0	0	0	0.00381853	0.0257904	0	0	0	0	0
	80	0	0	0	0	0	0	0	0	0	0	0	0.112702	0	0	0	0	0	0	0	0
	94	0	0	0	0	0	0	0	0	0	0	0	0	0	0	0	0	0.214243	0	0	0
	95	0	0	0	0	0	0	0	0	0	0.474013	0	0	0	0	0	0	0	0	0	0
	97	0	0	0	0	0	0	0	0	0	0	0	0	0	0	0.241856	0	0	0	0.0811222	0
	98	0	0	0	0	0	0	0	0	0	0	0.022064	0	0	0	0	0	0.00819571	0	0	0
	109	0	0	0	0	0	0	0	0	0	0.0375223	0	0	0	0	0	0	0	0	0	0
	114	0	0	0	0	0	0	0	0	0	0	0	0.11428	0	0	0	0	0	0	0	0
	116	0	0	0	0	0.495561	0	0	0	0	0	0	0	0	0	0	0	0	0	0	0
	127	0	0	0	0	0	0	0	0	0	0	0	0.031377	0	0	0	0	0	0	0	0
	131	0	0	0	0	0	0	0	0.00493585	0	0	0	0	0	0	0	0.160882	0	0	0	0
	138	0	0	0	0	0	0	0	0	0	0	0	0	0	0	0	0	0.0341703	0	0	0
	142	0	0	0	0	0	0	0	0.0336116	0	0	0	0	0	0	0	0	0	0	0	0
	143	0	0	0	0	0	0	0	0	0	0	0	0	0	0	0	0	0.0761618	0	0	0
	144	0	0	0	0	0	0	0	0	0	0	0	0	0	0.0320277	0.00381853	0	0	0	0	0
	145	0	0	0	0	0	0	0	0	0	0	0	0	0	0	0.06443	0	0	0	0	0
	152	0.0070784	0	0	0.0714961	0	0	0	0	0	0	0	0	0	0.00493585	0	0	0.00437719	0	0	0
	156	0	0	0	0	0	0	0	0	0	0.232482	0	0	0	0	0	0	0	0	0	0
	163	0	0	0	0	0	0	0	0	0.00493585	0	0.00931303	0	0	0	0	0	0.318743	0	0	0
	180	0	0	0	0	0	0	0	0	0	0	0	0	0	0.154552	0	0	0	0	0	0
5	1	0	0	0	0	0	0.0117222	0	0	0	0	0	0	0	0	0	0	0	0	0	0
	9	0	0.00750337	0	0	0	0	0.296253	0	0	0	0	0	0	0	0	0	0	0	0	0
	11	0	0	0	0	0.00750337	0	0	0	0	0	0	0	0	0	0	0.223387	0	0	0	0
	12	0	0	0	0	0	0	0	0	0	0	0	0	0	0	0	0	0	0.654267	0	0
	24	0	0	0	0	0	0	0	0	0	0	0	0	0	0	0	0.166086	0.242853	0	0	0
	31	0	0	0	0	0	0	0	0	0	0	0.00694471	0	0	0	0	0	0.00366981	0	0	0
	32	0	0	0	0	0	0	0	0	0	0.239097	0	0	0	0	0	0	0	0	0	0
	43	0	0	0	0	0	0	0	0	0	0	0	0	0.0167598	0	0	0	0	0	0	0
	44	0	0	0	0	0	0.00750337	0	0	0	0	0	0	0	0	0.00758043	0	0	0	0	0
	45	0	0	0	0.603911	0	0	0	0	0	0	0	0	0	0	0	0	0	0	0	0
	62	0	0	0	0	0	0	0	0	0	0	0	0	0	0	0.0682335	0	0	0	0	0
	63	0	0	0	0	0	0	0	0	0	0	0	0.0350414	0	0	0	0	0	0	0	0
	65	0	0	0	0	0	0	0	0	0	0	0	0	0	0.0947313	0	0	0	0	0	0
	66	0	0	0	0	0	0	0	0.125458	0	0	0	0	0	0	0	0	0	0	0	0
	67	0	0.75865	0	0	0	0	0	0	0	0	0	0	0	0	0	0	0	0	0	0
	69	0.171335	0	0	0	0	0	0	0	0	0	0	0	0	0	0	0	0	0	0	0
	70	0	0	0	0	0	0	0	0	0.366943	0	0	0	0	0	0	0	0	0	0	0
	71	0.138133	0	0	0	0	0	0	0	0	0	0	0	0	0	0	0	0	0	0	0
	73	0	0	0	0	0	0	0	0	0	0	0	0	0	0	0	0	0.0129262	0	0	0
	74	0	0	0.557205	0	0	0	0	0	0	0	0	0	0	0	0	0	0	0	0	0
	76	0	0	0	0.021701	0	0	0	0	0	0	0	0	0	0	0	0	0	0	0	0
	77	0	0	0.188307	0	0	0.0155654	0	0	0	0	0	0	0	0	0	0.0437584	0	0	0	0
	79	0	0	0	0	0	0	0	0	0	0	0	0	0	0.00694471	0.00542285	0	0	0	0	0
	80	0	0	0	0	0	0	0	0	0	0	0	0	0	0	0	0	0.212107	0	0	0
	94	0	0	0	0	0	0	0	0	0	0	0	0.00694471	0.00582739	0	0	0	0.187623	0	0	0
	95	0	0	0	0	0	0	0	0	0	0.428636	0	0	0.00471008	0	0	0	0	0	0	0
	97	0	0	0.00471008	0	0	0	0	0	0	0	0	0.322722	0	0	0	0	0	0	0.34268	0
	98	0	0	0	0	0	0	0	0	0	0.00694471	0.00406473	0	0	0	0	0	0	0.00471008	0	0
	109	0	0	0	0	0	0	0	0	0	0.0171547	0	0	0.0030341	0	0	0	0	0	0	0
	114	0	0	0	0	0	0	0.265093	0	0	0	0	0.0277885	0	0	0	0	0	0	0	0
	116	0	0	0.231574	0	0.313485	0	0.00806203	0	0	0	0	0	0	0	0	0	0	0	0	0
	127	0	0	0	0	0	0	0	0	0.00638605	0	0	0.00238875	0	0	0	0	0	0	0	0
	131	0	0	0	0	0	0	0	0	0	0	0	0	0	0	0	0.106126	0	0	0	0
	138	0	0	0	0	0	0	0	0	0	0	0	0	0	0	0	0	0.0138027	0	0	0
	142	0	0	0	0	0	0	0	0.0132441	0	0	0	0	0	0	0	0	0	0	0	0
	143	0	0	0	0	0	0	0	0	0	0	0	0	0	0	0	0	0.0440474	0	0	0
	144	0	0	0	0	0	0	0	0	0	0	0	0	0	0.0171547	0	0	0	0	0	0
	145	0	0	0	0	0	0	0	0	0	0	0	0	0.00582739	0	0.0236949	0	0	0	0	0
	152	0	0	0	0.128809	0	0	0	0	0	0	0	0	0	0	0.00750337	0	0	0	0	0
	156	0	0	0	0	0	0	0	0	0	0.209083	0	0	0	0	0	0	0	0	0	0
	163	0.00750337	0	0	0.246195	0	0	0	0	0	0	0	0	0	0	0	0	0.170391	0	0	0
	180	0	0	0	0	0	0	0	0	0	0	0	0	0	0.131911	0	0	0	0	0	0
6	1	0	0	0	0	0	0.0207474	0	0	0	0	0	0	0	0	0	0	0	0.00474778	0	0
	9	0	0	0	0	0	0	0.565112	0	0	0	0	0	0	0	0	0	0	0	0	0
	11	0.072937	0	0	0	0	0	0	0	0	0	0	0	0	0	0	0	0	0	0	0
	12	0	0	0	0	0	0	0	0	0	0.00181523	0.107435	0	0	0	0	0	0.00125657	0	0	0
	24	0	0	0	0	0	0	0	0	0	0	0	0.00237389	0.00237389	0	0	0	0.60156	0	0	0
	31	0	0	0	0	0	0	0	0	0	0	0	0	0	0	0	0	0.0122905	0	0	0
	32	0	0	0	0	0	0	0	0	0	0.644016	0	0	0	0	0	0	0	0	0	0
	43	0	0	0	0	0	0	0	0	0	0	0	0	0.0138272	0	0	0.000139255	0	0	0	0
	44	0	0	0	0	0	0	0	0	0	0	0	0	0	0	0.0162011	0	0	0	0	0
	45	0	0	0	0	0	0	0	0	0.677536	0	0	0	0	0	0.00418912	0	0	0	0	0
	62	0	0	0	0	0	0	0	0	0	0	0	0	0.000139255	0.000697914	0.0737447	0	0	0	0	0
	63	0	0	0	0.357426	0	0	0	0	0	0	0	0	0	0	0.00237389	0	0	0	0	0
	65	0	0	0	0.00712168	0	0	0	0	0	0	0	0	0	0.0857566	0	0	0	0	0	0
	66	0	0	0	0	0	0	0	0.125281	0	0	0	0	0	0	0	0.000139255	0	0.00181523	0	0
	67	0	0	0	0	0	0	0	0	0	0	0	0	0.00474778	0	0	0.585619	0	0	0	0
	69	0	0	0	0	0	0	0	0	0	0	0	0.00237389	0.00181523	0	0	0	0.286594	0	0	0
	70	0	0	0	0	0	0	0	0	0	0	0	0.286174	0	0	0	0	0.00125657	0	0	0
	71	0	0	0	0	0	0	0	0	0	0	0	0	0	0	0	0	0.282822	0	0	0
	73	0	0	0	0	0	0	0	0	0	0.00083717	0	0	0	0	0	0	0.0213699	0	0	0
	74	0	0	0	0	0	0	0	0	0	0	0	0	0	0	0	0	0.00125657	0	0	0.328077
	76	0	0	0	0.0530743	0	0	0	0	0	0	0	0	0	0	0.000697914	0	0	0	0	0
	77	0.00181523	0	0	0	0	0	0	0	0	0	0	0	0	0	0.00181523	0.0570308	0	0	0	0
	79	0	0	0	0	0	0.00181523	0.00237389	0	0	0	0	0	0	0	0.0224873	0	0	0	0	0
	80	0	0	0	0	0	0	0	0	0.00125657	0	0	0.0695998	0	0	0.000697914	0	0.0375448	0	0	0
	94	0.00237389	0	0	0	0	0	0.000139255	0	0	0	0	0.00418912	0.000139255	0	0	0	0.0606383	0	0	0
	95	0	0	0	0	0	0.00237389	0	0	0	0	0	0	0	0	0	0.00181523	0	0	0.202169	0
	97	0.00237389	0	0	0	0	0	0	0	0	0	0	0	0	0	0.29374	0	0	0	0	0
	98	0	0.00181523	0	0	0	0	0	0.00363047	0	0	0.0209522	0	0	0	0	0	0	0	0	0
	109	0	0	0	0	0	0	0	0	0	0.0224889	0	0	0.00027851	0	0	0.000697914	0	0	0	0
	114	0	0	0	0.00237389	0	0	0	0	0	0	0	0.0751896	0	0	0	0	0.00125657	0	0	0
	116	0	0	0.0707892	0	0	0	0	0	0	0.176209	0	0	0	0	0	0	0.00237389	0	0	0.0095955
	127	0	0	0	0	0	0	0	0	0.00363047	0	0	0.0192762	0	0	0	0	0	0	0	0
	131	0	0.00237389	0	0	0	0	0	0	0	0	0	0	0	0	0.0915808	0	0	0	0	0
	138	0	0	0	0	0	0	0	0	0	0	0	0	0	0	0	0	0.0220695	0	0	0
	142	0	0	0	0	0	0	0	0.0156457	0	0	0	0	0	0	0	0	0.00237389	0	0	0
	143	0	0	0	0	0	0	0	0	0	0	0	0.00237389	0	0	0	0.0170301	0	0	0	0
	144	0	0	0	0	0	0	0.00181523	0	0	0	0	0	0	0.0195563	0	0	0	0	0	0
	145	0	0	0	0	0	0	0	0	0	0	0	0	0.000139255	0	0.049026	0.00125657	0	0	0	0
	152	0.00195449	0	0	0	0	0	0	0	0	0	0	0	0	0	0	0	0	0.0786776	0	0
	156	0	0	0.142278	0.00237389	0	0	0	0	0	0	0	0	0	0	0	0	0	0	0	0
	163	0	0	0	0	0	0	0	0	0	0.0538393	0.00125657	0	0	0	0	0	0	0	0	0
	180	0	0	0	0.0374023	0	0	0	0	0	0	0	0	0	0	0	0	0	0	0	0
cluster 7 is a minor cluster having less than 50 alleles

## Sheet: Allele signature - B (C-term.)
		amino acids
Cluster	Position	A	C	D	E	F	G	H	I	K	L	M	N	P	Q	R	S	T	V	W	Y
0	1	0	0	0.00177576	0	0	0	0	0	0	0	0	0	0	0	0	0.00177576	0	0	0	0
	9	0	0	0	0	0	0	0	0	0	0	0	0	0	0	0	0	0	0	0	0.147674
	11	0.135718	0	0	0	0	0	0	0	0	0	0	0	0	0	0	0	0	0	0	0
	12	0	0	0	0	0	0	0	0	0	0.002254	0.15239	0	0	0	0	0	0.00129752	0	0	0
	24	0.340017	0	0	0	0	0	0	0	0	0	0	0	0	0	0	0	0	0	0	0
	31	0	0	0	0	0	0	0	0	0	0	0	0	0	0	0	0	0.00813008	0	0	0
	32	0	0	0	0	0	0	0	0	0	0	0	0	0	0.223828	0	0	0	0	0	0
	43	0	0	0	0	0	0	0	0	0	0.002254	0	0	0.00792624	0	0.00129752	0	0	0	0	0
	44	0	0	0	0	0	0	0	0	0	0	0	0	0	0	0.0095648	0	0	0	0	0
	45	0	0	0	0	0	0	0	0	0	0	0.159807	0.002254	0	0	0	0	0.312514	0	0	0
	62	0	0	0	0.002254	0	0.216929	0	0	0	0	0	0	0	0.00129752	0	0	0	0	0	0
	63	0	0	0	0.00283024	0	0	0	0	0.00177576	0	0	0.0145236	0	0	0	0	0	0	0	0
	65	0	0	0	0	0	0	0.002254	0	0	0	0	0	0	0	0.229018	0	0	0	0	0
	66	0	0	0	0	0	0	0.002254	0	0	0	0	0.225945	0	0	0	0.00034104	0	0	0	0
	67	0	0	0	0	0.0894427	0	0.00177576	0	0	0	0.230931	0	0	0	0	0	0	0	0	0
	69	0.0852012	0	0	0	0	0	0	0	0	0	0	0	0	0	0	0	0	0	0	0
	70	0	0	0	0	0	0	0	0	0	0	0	0	0	0	0.00129752	0.230931	0	0	0	0
	71	0.081097	0	0	0	0	0	0	0	0	0	0	0	0.00177576	0	0	0	0	0	0	0
	73	0	0	0	0	0	0	0	0	0	0	0	0	0	0	0	0	0.025825	0	0	0
	74	0	0	0	0	0	0.002254	0.00177576	0	0	0	0	0	0	0	0	0	0	0	0	0.262428
	76	0	0	0	0.0274714	0	0	0	0	0	0	0	0	0	0	0	0	0	0	0	0
	77	0	0	0	0	0	0	0	0	0.002254	0	0	0.193715	0	0	0	0	0	0	0	0
	79	0	0	0	0	0	0	0	0	0	0	0	0	0	0	0.0291726	0	0	0	0	0
	80	0	0	0	0	0	0	0.002254	0.21669	0	0	0	0	0	0	0	0	0	0	0	0
	94	0	0	0	0	0	0	0	0.413548	0	0	0	0	0	0	0	0.00081928	0	0	0	0
	95	0	0	0	0	0	0	0	0.397696	0	0	0	0	0	0	0	0	0	0	0	0
	97	0	0	0	0	0	0.00081928	0	0	0	0	0	0	0	0	0.283981	0	0	0.114817	0	0
	98	0	0	0	0	0	0	0	0.00355152	0	0	0.0348449	0	0	0	0	0	0	0	0	0
	109	0	0	0	0	0	0	0	0	0	0.0448879	0	0	0	0	0	0	0	0	0	0
	114	0	0	0.600685	0.002254	0	0	0	0	0	0	0	0	0	0	0	0	0	0	0	0.002254
	116	0	0	0.0221833	0	0	0	0	0	0	0	0	0	0.00034104	0	0	0.632402	0	0	0	0
	127	0	0	0	0	0	0	0	0	0.00355152	0	0	0.0319088	0	0	0	0	0	0	0	0
	131	0	0	0	0	0	0	0	0	0	0	0	0	0	0	0	0.246913	0	0	0	0
	138	0	0	0	0	0	0	0	0	0.00402976	0	0	0	0	0	0	0	0.036213	0	0	0
	142	0	0	0	0	0	0	0	0.0383298	0	0	0	0	0	0	0	0	0	0	0	0
	143	0	0	0	0	0	0	0	0.002254	0	0	0	0	0	0	0	0	0.082124	0	0	0
	144	0	0	0	0	0	0	0	0	0.002254	0	0	0	0	0.0370322	0	0	0	0	0	0
	145	0	0	0	0	0	0	0.002254	0	0	0	0	0	0	0	0.075021	0.00034104	0	0	0	0
	152	0	0	0	0	0	0	0	0	0	0	0	0	0	0	0	0	0	0.108678	0	0
	156	0	0	0	0	0	0	0	0	0	0.0712382	0	0	0	0	0	0	0	0	0.0588	0
	163	0	0	0	0	0	0	0	0	0	0.350319	0	0	0	0	0	0	0	0	0	0
	180	0	0	0	0	0	0	0	0	0	0	0	0	0	0.172994	0	0	0	0	0	0
1	1	0	0	0.00396963	0	0	0.0420121	0	0	0	0	0	0	0	0	0	0	0	0.00349139	0	0
	9	0	0	0	0	0	0	0.363493	0	0	0	0	0	0	0	0	0	0	0	0	0
	11	0.0144768	0	0	0	0	0	0	0	0	0	0	0	0	0	0	0	0	0	0	0
	12	0	0	0	0	0	0	0	0	0	0	0.0245669	0	0	0	0.00396963	0	0.00349139	0	0	0
	24	0	0	0	0	0	0	0	0	0	0	0	0	0	0	0	0	0.347617	0	0	0
	31	0	0	0	0	0	0	0	0	0	0	0	0	0	0	0	0	0.00813008	0	0	0
	32	0	0	0	0	0	0	0	0	0	0.392428	0	0	0	0	0	0	0	0	0	0
	43	0	0	0	0	0	0	0	0	0	0	0	0	0.00846461	0	0	0.00301315	0	0	0	0
	44	0	0	0	0	0	0	0	0	0	0	0	0	0	0	0.0095648	0	0	0	0	0
	45	0	0	0	0	0	0	0	0	0.422413	0	0	0	0	0	0	0	0	0	0	0
	62	0	0	0	0	0	0	0	0	0	0	0	0	0	0	0.0746055	0	0	0	0	0
	63	0	0	0	0.143265	0	0	0	0	0	0	0	0	0	0	0	0	0	0	0	0
	65	0	0	0	0.00396963	0	0	0	0	0	0	0	0	0	0.0704921	0	0	0	0	0	0
	66	0	0	0	0	0	0	0	0.10746	0	0	0	0	0	0	0	0	0	0.00444787	0	0
	67	0	0	0	0	0.0794962	0	0	0	0	0	0	0	0	0	0	0.232696	0	0	0	0
	69	0	0	0	0	0	0	0	0	0	0	0	0.00444787	0	0	0	0	0.268149	0	0	0
	70	0	0	0	0.00396963	0	0	0.00157843	0	0	0	0	0.262745	0	0	0	0	0	0	0	0
	71	0	0	0	0	0	0	0	0	0	0	0	0	0	0	0.00396963	0	0.264323	0	0	0
	73	0	0	0	0	0	0	0	0	0	0	0	0	0	0	0	0	0.025825	0	0	0
	74	0	0	0	0.00301315	0	0	0.00396963	0	0	0	0	0	0	0	0	0	0	0	0	0.223477
	76	0.00349139	0	0	0.0553321	0	0	0	0	0	0	0	0	0	0	0	0	0	0	0	0
	77	0	0.00396963	0	0	0	0	0	0	0	0	0	0.188021	0	0	0	0	0	0	0	0
	79	0	0	0	0.00301315	0	0	0	0	0	0	0	0	0	0	0.0193204	0	0.00396963	0	0	0
	80	0	0.00396963	0	0	0	0	0	0.28692	0.00396963	0	0	0	0.00205667	0	0	0	0	0	0	0
	94	0.00349139	0	0	0	0	0	0	0	0	0.00301315	0	0	0.0060263	0	0	0.00301315	0.220897	0	0	0
	95	0.00746102	0	0	0	0	0.00444787	0	0	0	0	0	0	0	0	0.00396963	0.00746102	0	0	0.329585	0
	97	0	0.00396963	0	0	0	0.00301315	0.00444787	0	0	0	0.00396963	0	0	0	0	0.123925	0.138372	0	0	0
	98	0	0.00301315	0	0	0	0.0084175	0	0	0	0.00349139	0	0	0	0	0	0	0.00650454	0.00411334	0	0
	109	0.00301315	0	0	0	0	0	0	0	0	0.00874967	0	0	0.00220038	0	0.00301315	0.0109524	0	0	0	0
	114	0.00396963	0	0	0	0	0	0	0	0	0	0.00396963	0.30956	0	0	0	0.00396963	0.00650454	0	0	0
	116	0	0	0	0	0	0	0	0.00444787	0	0.0559659	0	0.00444787	0.00253491	0	0.00444787	0	0.00793926	0	0	0.251151
	127	0	0	0	0	0	0	0	0	0	0	0	0	0	0	0	0	0	0	0	0
	131	0	0.00396963	0	0	0	0	0	0	0	0	0	0	0	0	0.119433	0	0	0	0	0
	138	0	0	0	0	0	0	0	0	0	0	0.00396963	0.00444787	0	0	0	0	0	0	0	0
	142	0	0	0	0	0	0	0	0	0	0	0	0	0	0	0	0	0.00444787	0	0	0
	143	0	0	0	0	0	0	0	0	0	0	0	0	0	0	0	0	0.0394042	0	0	0
	144	0	0	0	0.00444787	0	0	0	0	0	0	0	0	0	0	0	0	0	0	0	0
	145	0	0	0	0	0	0	0	0	0	0	0	0	0.00253491	0	0.0185995	0.00746102	0	0	0	0
	152	0.0060263	0	0	0.194524	0	0	0	0	0	0	0.00444787	0	0	0	0.00396963	0	0	0	0	0
	156	0	0	0	0	0	0	0	0	0	0.077416	0	0	0	0.00444787	0	0	0	0	0	0
	163	0	0	0	0	0	0	0	0	0	0.0527737	0.00396963	0	0	0	0	0	0	0	0	0
	180	0	0	0	0	0	0	0	0	0	0	0	0	0	0.00654223	0	0	0	0	0	0
2	1	0	0.00166309	0	0	0	0	0	0	0	0	0	0	0	0	0	0.00118485	0	0.000706607	0	0
	9	0	0	0	0	0	0	0.082842	0	0	0	0	0	0	0	0	0	0	0	0	0
	11	0.170214	0	0	0	0	0	0	0	0	0	0	0	0	0	0	0	0	0.00166309	0	0
	12	0	0	0	0	0	0	0	0	0	0	0.184375	0	0	0	0	0	0.000706607	0	0	0
	24	0.106337	0	0	0	0	0	0	0	0	0	0	0.00166309	0	0	0	0	0.153041	0	0	0
	31	0	0	0	0	0	0	0	0	0.00118485	0	0.00166309	0	0	0	0	0	0.00384743	0	0	0
	32	0	0	0	0	0	0	0	0	0	0.0935702	0	0	0	0	0	0	0	0	0	0
	43	0	0	0	0	0	0	0	0	0	0	0	0	0.00482541	0.00166309	0.000706607	0.00236969	0	0	0	0
	44	0	0	0	0	0	0	0	0	0	0	0	0	0	0	0.0095648	0	0	0	0	0
	45	0	0	0	0	0	0.0617411	0	0	0.128482	0	0	0	0	0	0.00118485	0	0	0	0	0
	62	0	0	0	0	0	0	0	0	0	0	0	0	0	0.000706607	0.0681815	0	0	0	0.000228367	0
	63	0	0	0	0.0820945	0	0	0	0	0	0	0	0	0	0	0	0	0	0	0	0
	65	0	0	0	0.00118485	0	0	0	0	0	0	0	0	0	0.0760617	0	0	0	0	0	0
	66	0	0	0	0	0	0	0	0.10168	0	0	0	0	0	0	0	0	0	0	0	0
	67	0	0	0	0	0	0	0	0	0	0	0	0	0.00166309	0	0	0.167243	0	0	0	0.136228
	69	0.0774257	0	0	0	0	0.00166309	0	0	0	0	0	0	0	0	0	0	0	0.00166309	0	0
	70	0	0	0.000228367	0.00118485	0	0	0	0	0	0	0	0	0	0.130075	0	0	0	0	0	0
	71	0.0508727	0	0	0	0	0	0	0	0	0	0	0	0	0	0	0	0	0	0	0
	73	0	0	0	0	0	0	0	0	0	0	0	0	0	0	0	0	0.025825	0	0	0
	74	0	0	0.0285377	0.000228367	0	0	0	0	0	0	0	0	0	0	0	0	0	0	0	0
	76	0	0	0	0.0495516	0	0	0	0	0	0	0	0	0	0	0	0	0	0	0	0
	77	0	0	0	0	0	0.00332618	0	0	0	0	0	0	0	0	0	0.104435	0.00118485	0	0	0
	79	0	0	0	0	0	0	0	0	0	0	0	0	0	0	0.0291726	0	0	0	0	0
	80	0	0	0.00166309	0	0	0	0	0	0	0	0	0.120423	0	0	0	0	0	0	0	0
	94	0.00284794	0	0	0	0	0	0	0	0	0	0	0	0	0	0	0	0.251098	0	0	0
	95	0	0	0	0	0	0	0	0	0	0	0	0	0	0	0	0	0	0	0.703969	0
	97	0	0	0	0	0	0	0	0	0	0	0.00118485	0	0	0	0	0	0.529517	0	0	0
	98	0	0	0	0	0	0	0	0.000228367	0	0	0.0366176	0	0	0	0	0	0.000934975	0	0	0
	109	0	0	0	0	0	0	0	0	0	0.0445193	0	0	0	0	0	0	0	0	0	0
	114	0	0	0	0	0	0	0	0	0	0	0	0.366754	0	0	0	0	0	0	0	0
	116	0	0	0	0	0	0	0	0	0	0.40495	0	0	0	0	0	0	0	0	0	0.0152678
	127	0	0	0	0	0	0	0	0	0	0	0	0.0461609	0	0	0	0	0	0	0	0
	131	0	0.00118485	0	0	0	0	0	0	0	0	0	0	0	0	0	0.0739101	0	0	0	0
	138	0	0	0	0	0	0	0	0	0	0	0	0	0	0	0	0	0.0483238	0	0	0
	142	0	0	0	0	0	0	0	0.0449761	0	0	0	0	0	0	0	0	0	0	0	0
	143	0.00166309	0	0	0	0	0	0	0	0	0	0	0	0	0	0	0	0.0835282	0	0	0
	144	0	0	0	0	0	0	0	0	0	0	0	0	0	0.0464108	0	0	0	0	0	0
	145	0	0	0	0	0	0	0	0	0	0.0528184	0	0	0	0	0	0	0	0	0	0
	152	0	0	0	0.0922778	0	0	0	0	0	0	0	0	0	0	0	0	0	0	0.00166309	0
	156	0	0	0	0	0	0	0	0	0	0.122648	0	0	0	0	0	0	0	0.00166309	0	0
	163	0	0	0	0.0127077	0	0	0	0	0	0.0241875	0	0	0	0	0	0	0.00858067	0	0	0
	180	0.00166309	0	0	0	0	0	0	0	0	0	0	0	0	0.12286	0	0	0	0	0	0
3	1	0	0	0	0	0	0.0257202	0	0	0	0	0	0	0	0	0	0	0	0	0	0
	9	0	0	0.0347775	0	0	0	0	0	0	0	0	0	0	0	0	0	0	0	0	0.0297332
	11	0	0	0	0	0.000944235	0	0	0	0	0	0	0	0	0	0	0.168138	0.000944235	0	0	0
	12	0	0	0	0	0	0	0	0	0	0	0	0	0	0	0	0	0	0.203025	0	0
	24	0	0	0	0	0	0	0	0.000944235	0	0.000465995	0	0	0	0	0	0.293438	0	0	0	0
	31	0	0	0	0	0	0	0	0	0.000465995	0	0	0	0.000465995	0	0	0	0	0	0	0
	32	0	0	0	0	0	0	0	0	0	0	0	0	0.000944235	0.0763687	0	0	0	0	0	0
	43	0	0	0	0	0	0	0	0	0	0	0	0	0	0	0	0	0	0	0	0
	44	0	0	0	0	0	0.000944235	0	0	0	0	0	0	0	0	0	0	0	0	0	0
	45	0	0	0	0.235289	0	0	0	0	0	0	0	0	0	0.000944235	0	0	0	0	0	0
	62	0	0	0	0	0	0	0	0	0	0	0	0	0	0	0.0461559	0	0	0	0.00093199	0
	63	0	0	0.00045375	0	0	0	0	0	0	0	0	0.103724	0	0	0	0	0	0.000944235	0	0
	65	0	0	0	0	0	0	0	0	0	0	0	0	0	0.0547398	0	0	0	0	0	0
	66	0	0	0	0	0	0	0	0.0796695	0	0	0	0	0	0	0	0	0	0	0	0
	67	0	0.115933	0	0	0	0	0	0	0	0	0	0	0	0	0	0	0	0	0	0.00429396
	69	0	0	0	0	0	0	0	0	0	0	0	0	0	0	0	0.000944235	0.0597038	0	0	0
	70	0	0	0.00093199	0	0	0	0	0	0	0	0	0.0578031	0	0	0	0	0	0	0	0
	71	0	0	0	0	0	0	0	0	0.000944235	0	0	0	0	0	0	0	0.0573004	0.000944235	0	0
	73	0.00188847	0	0	0	0	0	0	0	0	0	0	0	0	0	0	0	0	0	0	0
	74	0	0.000944235	0.109914	0	0	0	0	0	0	0	0	0	0	0	0	0	0	0	0	0
	76	0	0	0	0.0232739	0	0	0	0	0	0	0	0	0	0	0	0	0	0	0	0
	77	0	0	0.0455321	0	0	0	0	0	0	0	0	0	0	0	0.000944235	0.0927745	0.000465995	0	0	0
	79	0	0	0.00045375	0	0	0	0.000944235	0	0	0	0	0	0	0	0	0	0	0	0	0
	80	0	0	0	0	0	0	0	0	0.000465995	0	0	0.0966494	0	0	0.00187622	0	0.0572323	0	0	0
	94	0	0	0	0	0	0	0	0	0	0.00093199	0	0	0	0	0	0	0.0420089	0.000944235	0	0
	95	0.00045375	0	0	0	0.00188847	0	0	0	0	0.281851	0.000944235	0	0	0	0	0	0	0	0	0
	97	0	0	0.00042926	0	0	0	0	0.000944235	0.000944235	0	0	0	0	0	0.0421287	0.150392	0	0	0.0386524	0
	98	0	0	0	0	0	0	0	0	0	0	0.00178983	0	0	0	0	0	0	0	0	0
	109	0	0	0	0	0.00323747	0	0	0	0	0.00045307	0	0	0	0	0.00093199	0	0	0	0	0
	114	0	0	0	0	0	0	0	0	0	0	0	0.157068	0	0	0	0	0	0	0	0
	116	0	0	0	0	0.203085	0	0.000944235	0	0	0	0	0	0	0	0	0	0	0	0	0.155593
	127	0	0	0	0	0	0	0	0	0.00093199	0	0	0.00278304	0	0	0	0.000944235	0	0	0	0
	131	0	0	0	0	0	0	0	0	0	0	0	0	0	0	0.156487	0	0	0	0	0
	138	0.000465995	0	0	0	0	0	0	0	0	0	0	0	0	0	0	0.000944235	0.00566473	0	0	0
	142	0	0	0	0	0	0	0	0.005162	0	0.000944235	0	0	0	0	0	0	0	0	0	0
	143	0	0	0	0	0	0	0	0	0	0	0	0	0	0	0	0.078764	0	0	0	0
	144	0	0	0	0	0	0	0	0	0	0	0	0	0	0.00659672	0.000944235	0	0	0	0	0
	145	0	0	0	0	0	0	0	0	0	0.0119199	0	0	0.00045375	0	0	0.00045375	0	0.000944235	0	0
	152	0.00186398	0	0	0	0	0	0	0	0	0.000944235	0	0	0	0.000944235	0.000465995	0	0	0.0674652	0	0
	156	0	0	0.0731612	0	0	0	0	0	0	0	0	0	0	0	0.0308536	0	0	0	0	0
	163	0.00188847	0	0	0.0943888	0	0.000944235	0	0	0	0	0.000465995	0	0	0	0	0	0.14837	0	0	0
	180	0	0	0	0.161808	0	0	0	0	0.000944235	0	0	0	0	0	0	0.000944235	0	0	0	0
4	1	0.00236267	0	0	0	0	0.0179693	0	0	0	0	0	0	0	0	0	0	0	0	0	0
	9	0	0	0.017631	0	0	0	0	0	0	0.00236267	0	0	0	0	0	0	0	0	0	0.041505
	11	0	0	0	0	0	0	0	0	0	0.00236267	0	0	0	0	0	0.026848	0	0	0	0
	12	0	0	0	0	0	0.00236267	0	0	0	0	0	0	0	0	0.00188443	0	0	0.00625516	0	0
	24	0.0250641	0	0	0	0	0	0	0	0	0.00188443	0	0	0.00236267	0.00472534	0.00236267	0	0.00437073	0	0.00236267	0
	31	0	0.00236267	0	0.00236267	0	0	0.00236267	0	0	0	0	0	0.00188443	0	0.00236267	0	0	0	0	0
	32	0.00236267	0	0	0	0	0	0.00236267	0	0	0.0399032	0	0	0	0	0	0.00660977	0	0.00236267	0	0
	43	0.00472534	0	0	0.00236267	0	0.00236267	0	0	0	0	0	0	0	0	0.00140619	0.000927949	0	0	0	0
	44	0.00236267	0	0.00236267	0.00236267	0	0	0	0	0	0	0	0	0.00236267	0	0	0	0	0	0	0
	45	0.00236267	0	0	0.0370555	0	0	0	0	0	0	0.0525507	0	0	0	0.00188443	0	0	0.00236267	0	0
	62	0	0	0.00236267	0	0	0	0	0	0	0	0	0	0.0042471	0	0	0	0.00236267	0	0.000927949	0
	63	0	0	0.00329062	0.0293764	0	0	0	0	0.00188443	0.00236267	0	0	0	0	0	0	0.00236267	0	0	0
	65	0	0	0.0113351	0	0	0	0	0	0.00236267	0	0	0	0	0	0	0.00236267	0.00472534	0	0	0
	66	0	0	0.00708801	0	0	0	0	0	0.109047	0.00897244	0	0	0	0.00236267	0	0.00897244	0	0	0	0
	67	0.00236267	0.0800604	0	0	0.0293955	0	0.00188443	0	0	0.00472534	0	0	0	0.0113351	0.00236267	0	0.00472534	0	0	0.0324646
	69	0.00635434	0	0.00708801	0	0	0	0	0	0	0.00236267	0	0	0.00472534	0.00897244	0.107162	0	0	0	0	0
	70	0	0	0.000927949	0	0	0	0.0108569	0	0.0990894	0.00236267	0	0	0	0.0448418	0.0042471	0	0.00472534	0	0	0
	71	0.114024	0	0	0.00236267	0	0	0.0118133	0	0	0.00236267	0	0	0.00188443	0	0.00188443	0	0	0	0	0
	73	0	0	0.00472534	0.00236267	0	0	0	0	0	0.0203075	0	0	0	0	0.00236267	0	0	0	0	0
	74	0	0	0.109349	0.00376886	0	0	0	0	0	0.00236267	0	0	0.0155822	0	0	0	0.00708801	0	0	0
	76	0.0042471	0	0	0	0	0.00472534	0	0	0	0	0	0	0	0	0.00708801	0	0	0.104293	0	0
	77	0.00472534	0.00188443	0.0567543	0.00472534	0	0	0	0	0	0	0	0.00183688	0.0146257	0	0	0	0	0	0	0
	79	0.00472534	0	0.00613153	0.00660977	0	0.00472534	0	0	0	0	0	0	0	0	0	0	0.00188443	0	0	0
	80	0.00236267	0.00188443	0	0.00236267	0	0	0	0	0	0.00236267	0	0	0.0113351	0	0.00329062	0.00236267	0.135016	0	0	0
	94	0	0	0.00236267	0.00236267	0	0	0.00897244	0.0608099	0	0.000927949	0	0	0.0103786	0	0	0.00376886	0	0	0	0
	95	0.000449709	0	0.00236267	0	0	0	0	0.0510739	0	0.150171	0	0	0.0174666	0	0.00188443	0.00613153	0	0.00236267	0	0
	97	0.00236267	0.00188443	0.0117848	0.00472534	0	0.00376886	0	0	0	0.00236267	0	0.11096	0	0	0.0598126	0	0	0	0	0
	98	0	0.00660977	0.00236267	0	0	0.00140619	0.00236267	0	0	0.00140619	0	0	0	0	0.00236267	0	0	0.0113066	0	0
	109	0.00660977	0	0	0	0.0103216	0	0	0	0	0	0	0	0.0179163	0	0.000927949	0.00753772	0	0	0	0
	114	0.00188443	0	0.18287	0	0	0	0.120382	0	0.00236267	0	0.00188443	0	0	0	0	0.00188443	0.00517505	0.00236267	0	0
	116	0	0	0.216545	0	0	0	0	0	0	0	0	0	0.00613153	0	0	0.117685	0.000927949	0	0	0
	127	0	0	0	0	0	0	0	0	0	0	0	0	0	0	0	0	0	0	0	0
	131	0	0	0	0	0	0.00236267	0	0	0	0	0	0	0	0	0	0.0187709	0	0	0	0
	138	0.00188443	0	0	0	0	0	0	0	0	0	0.00188443	0	0	0	0	0	0	0	0	0
	142	0	0	0	0	0	0	0	0	0	0	0	0	0	0	0	0	0	0	0	0
	143	0	0	0	0	0	0	0	0	0	0	0	0	0	0	0	0	0	0	0	0
	144	0	0	0	0	0	0	0.00236267	0	0	0	0	0	0	0	0	0	0	0	0	0
	145	0	0	0	0	0	0	0	0	0	0	0	0	0.000449709	0	0	0	0	0	0	0
	152	0	0	0	0	0	0	0	0	0	0	0	0	0	0	0	0	0	0	0	0
	156	0	0	0	0	0	0	0	0	0	0	0	0	0	0	0.00232734	0	0	0	0.0832505	0
	163	0	0	0	0	0	0	0	0	0.00236267	0.0495549	0	0	0	0	0	0	0	0	0	0
	180	0	0	0	0	0	0	0	0	0	0	0	0	0	0	0	0	0	0	0	0

[truncated: 2 more sheets: Allele signature - C (N-term.), Allele signature - C (C-term.)]
