# Supplementary material for: Connecting MHC-I-binding motifs with HLA alleles via deep learning
Source: Commun Biol. 2021 Oct 18;4:1194. doi: 10.1038/s42003-021-02716-8 (PMC8523706; doi:10.1038/s42003-021-02716-8)
Supplement: Supplementary file 12 — Supplementary Data 8 [file 42003_2021_2716_MOESM12_ESM.xlsx]

## Sheet: HLA-A
allele	cluster number of N-terminus	cluster number of C-terminus
A*01:01	0	3
A*01:02	0	3
A*01:03	0	3
A*01:04	0	3
A*01:06	0	3
A*01:07	0	3
A*01:08	0	3
A*01:09	0	3
A*01:10	0	3
A*01:100	0	3
A*01:101	0	3
A*01:102	0	3
A*01:103	0	3
A*01:104	0	3
A*01:105	0	3
A*01:106	0	3
A*01:107	0	3
A*01:108	0	3
A*01:109	0	3
A*01:110	0	3
A*01:111	0	3
A*01:112	0	3
A*01:113	0	3
A*01:114	0	3
A*01:115	0	3
A*01:116	0	3
A*01:117	0	3
A*01:118	0	3
A*01:119	0	3
A*01:11N	0	3
A*01:12	0	3
A*01:120	0	3
A*01:121	0	3
A*01:122	0	3
A*01:123N	0	3
A*01:124	0	3
A*01:125	0	3
A*01:126	0	3
A*01:127	0	3
A*01:128	0	3
A*01:129	0	3
A*01:13	0	3
A*01:130	0	3
A*01:131	0	3
A*01:132	0	3
A*01:133	0	3
A*01:134	0	3
A*01:135	0	3
A*01:136	0	3
A*01:137	0	3
A*01:138	0	3
A*01:139	0	3
A*01:14	0	3
A*01:140	0	3
A*01:141	0	3
A*01:142	0	3
A*01:143	0	3
A*01:144	0	3
A*01:145	0	3
A*01:146	0	3
A*01:147Q	0	3
A*01:148	0	3
A*01:149	0	3
A*01:150	0	3
A*01:151	0	3
A*01:152	0	3
A*01:153	0	3
A*01:154	0	3
A*01:155	0	3
A*01:156	0	3
A*01:157	0	3
A*01:158	0	3
A*01:159Q	0	3
A*01:15N	0	3
A*01:160N	0	3
A*01:161	0	3
A*01:162N	0	4
A*01:163	0	3
A*01:164	0	3
A*01:165	0	3
A*01:166	0	3
A*01:167	0	3
A*01:168	0	3
A*01:169	0	3
A*01:16N	0	3
A*01:17	0	3
A*01:170	0	3
A*01:171	0	3
A*01:172	0	3
A*01:173	0	3
A*01:174	0	3
A*01:175	0	3
A*01:176	0	3
A*01:177	0	3
A*01:178N	0	3
A*01:179N	0	3
A*01:180	0	3
A*01:181	0	3
A*01:182	0	3
A*01:183	0	3
A*01:184	0	3
A*01:185	0	3
A*01:186N	5	5
A*01:187	0	3
A*01:188	0	3
A*01:189	0	3
A*01:18N	0	3
A*01:19	0	3
A*01:190	0	3
A*01:191	0	3
A*01:192	0	3
A*01:193	0	3
A*01:194	0	3
A*01:195	0	3
A*01:196	0	3
A*01:197	0	3
A*01:198	0	3
A*01:199	0	3
A*01:20	0	3
A*01:200	0	3
A*01:201	0	3
A*01:202	0	3
A*01:203	0	3
A*01:204	0	3
A*01:205	0	3
A*01:206	0	3
A*01:207	0	3
A*01:208Q	0	3
A*01:209	0	3
A*01:21	0	3
A*01:210	0	3
A*01:211	0	3
A*01:212	0	3
A*01:213	0	3
A*01:214	0	3
A*01:215	0	3
A*01:216	0	3
A*01:217	0	3
A*01:218	0	3
A*01:219	0	3
A*01:220	0	3
A*01:221	0	3
A*01:222	0	3
A*01:223	0	3
A*01:224	0	3
A*01:225	0	3
A*01:226	0	3
A*01:227	0	3
A*01:228Q	0	3
A*01:229	0	3
A*01:22N	0	3
A*01:23	0	3
A*01:230	0	3
A*01:231	0	3
A*01:232	0	3
A*01:233	0	3
A*01:234	0	3
A*01:235	0	3
A*01:236	0	4
A*01:237	0	3
A*01:238	0	3
A*01:239	0	3
A*01:24	0	3
A*01:240N	0	4
A*01:241	0	3
A*01:242	0	3
A*01:243	0	3
A*01:244	0	3
A*01:245	0	3
A*01:246	0	3
A*01:247N	0	4
A*01:248Q	0	3
A*01:249	0	3
A*01:25	0	3
A*01:250N	0	4
A*01:251	0	3
A*01:252	0	3
A*01:253	0	3
A*01:254	0	3
A*01:255	0	3
A*01:256	0	3
A*01:257	0	3
A*01:258N	0	3
A*01:259	0	3
A*01:26	0	3
A*01:260	0	3
A*01:261	0	3
A*01:262	0	3
A*01:263	0	3
A*01:264	0	3
A*01:265	0	3
A*01:266	0	3
A*01:267	0	3
A*01:268	0	3
A*01:269N	0	4
A*01:270	0	3
A*01:271	0	3
A*01:272	0	3
A*01:273	0	3
A*01:274	0	3
A*01:275	0	3
A*01:276	0	3
A*01:277	0	3
A*01:278	0	3
A*01:279	0	3
A*01:27N	0	3
A*01:28	0	3
A*01:280	0	3
A*01:281Q	0	3
A*01:282	0	3
A*01:283	0	3
A*01:284	0	3
A*01:285N	5	5
A*01:286	0	3
A*01:287N	0	3
A*01:288	0	3
A*01:289	0	3
A*01:29	0	3
A*01:290N	0	3
A*01:291	0	3
A*01:292	0	3
A*01:293N	0	3
A*01:294	0	3
A*01:295	0	3
A*01:296	0	3
A*01:297	0	3
A*01:298	0	3
A*01:299	0	3
A*01:30	0	4
A*01:300	0	3
A*01:301Q	0	3
A*01:302	0	3
A*01:303	0	3
A*01:304	0	3
A*01:305	0	3
A*01:306	0	3
A*01:307	0	3
A*01:308N	0	4
A*01:309	0	3
A*01:310	0	3
A*01:311	0	3
A*01:312	0	3
A*01:313	0	3
A*01:314	0	3
A*01:315	0	3
A*01:316	0	3
A*01:317	0	3
A*01:318	0	3
A*01:319	0	3
A*01:31N	0	4
A*01:32	0	3
A*01:320N	0	3
A*01:321	0	3
A*01:322	0	3
A*01:323	0	3
A*01:324	0	3
A*01:325	0	3
A*01:326N	0	4
A*01:327	0	3
A*01:328N	0	3
A*01:329	0	3
A*01:33	0	3
A*01:330	0	3
A*01:331N	0	3
A*01:332	0	3
A*01:333	0	3
A*01:334	0	3
A*01:335	0	3
A*01:336N	0	4
A*01:337	0	3
A*01:338	0	3
A*01:339	0	3
A*01:340	0	3
A*01:341	0	3
A*01:342	0	3
A*01:343	0	3
A*01:344	0	3
A*01:345	0	3
A*01:346	0	3
A*01:347	0	3
A*01:348	0	3
A*01:35	0	3
A*01:36	0	3
A*01:37	0	3
A*01:38	0	3
A*01:39	0	3
A*01:40	0	3
A*01:41	0	3
A*01:42	0	3
A*01:43	0	3
A*01:44	0	3
A*01:45	0	3
A*01:46	0	3
A*01:47	0	3
A*01:48	0	3
A*01:49	0	3
A*01:50	0	3
A*01:51	0	3
A*01:52	0	3
A*01:53N	0	3
A*01:54	0	3
A*01:55	0	3
A*01:56N	0	3
A*01:57N	0	3
A*01:58	0	3
A*01:59	0	3
A*01:60	0	3
A*01:61	0	3
A*01:62	0	3
A*01:63	0	3
A*01:64	0	3
A*01:65	0	3
A*01:66	0	3
A*01:67	0	3
A*01:68	0	3
A*01:69	4	3
A*01:70	0	3
A*01:71	0	3
A*01:72	0	3
A*01:73	0	3
A*01:74	0	3
A*01:75	0	3
A*01:76	0	3
A*01:77	0	3
A*01:78	0	3
A*01:79	0	3
A*01:80	0	3
A*01:81	0	3
A*01:82	0	3
A*01:83	0	3
A*01:84	0	3
A*01:85	0	3
A*01:86	0	3
A*01:87N	0	3
A*01:88	0	3
A*01:89	0	3
A*01:90	0	3
A*01:91	0	3
A*01:92	0	3
A*01:93	0	3
A*01:94	0	3
A*01:95	0	3
A*01:96	0	3
A*01:97	0	3
A*01:98	0	3
A*01:99	0	3
A*02:01	5	5
A*02:02	5	5
A*02:03	5	5
A*02:04	5	5
A*02:05	5	5
A*02:06	5	5
A*02:07	5	5
A*02:08	3	5
A*02:09	5	5
A*02:10	5	5
A*02:101	5	5
A*02:102	5	5
A*02:103	5	5
A*02:104	5	5
A*02:105	5	5
A*02:106	5	5
A*02:107	5	5
A*02:108	5	5
A*02:109	5	5
A*02:11	5	5
A*02:110	5	5
A*02:111	5	5
A*02:112	5	5
A*02:113	5	5
A*02:114	5	5
A*02:115	5	5
A*02:116	5	5
A*02:117	5	5
A*02:118	5	5
A*02:119	5	5
A*02:12	5	5
A*02:120	5	5
A*02:121	5	5
A*02:122	5	5
A*02:123	5	5
A*02:124	5	5
A*02:125N	5	5
A*02:126	5	5
A*02:127	5	5
A*02:128	5	5
A*02:129	3	5
A*02:13	5	5
A*02:130	5	5
A*02:131	5	5
A*02:132	5	5
A*02:133	5	5
A*02:134	5	5
A*02:135	5	5
A*02:136	5	5
A*02:137	5	5
A*02:138	5	5
A*02:139	5	5
A*02:14	5	5
A*02:140	5	5
A*02:141	5	5
A*02:142	5	5
A*02:143	5	5
A*02:144	5	5
A*02:145	5	5
A*02:146	5	5
A*02:147	5	5
A*02:148	5	5
A*02:149	5	5
A*02:150	5	5
A*02:151	5	5
A*02:152	5	7
A*02:153	5	5
A*02:154	5	5
A*02:155	5	5
A*02:156	5	5
A*02:157	5	5
A*02:158	5	5
A*02:159	5	5
A*02:15N	5	5
A*02:16	5	5
A*02:160	5	5
A*02:161	5	5
A*02:162	5	5
A*02:163	5	5
A*02:164	5	5
A*02:165	5	5
A*02:166	5	5
A*02:167	5	5
A*02:168	5	5
A*02:169	4	5
A*02:17	5	5
A*02:170	5	5
A*02:171	5	5
A*02:172	5	5
A*02:173	5	5
A*02:174	5	5
A*02:175	5	5
A*02:176	5	5
A*02:177	5	5
A*02:178	5	5
A*02:179	5	5
A*02:18	5	5
A*02:180	5	5
A*02:181	5	5
A*02:182	5	5
A*02:183	5	5
A*02:184	5	5
A*02:185	5	5
A*02:186	5	5
A*02:187	5	5
A*02:188	5	5
A*02:189	5	5
A*02:19	5	5
A*02:190	5	5
A*02:191	5	5
A*02:192	5	5
A*02:193	5	5
A*02:194	5	5
A*02:195	5	5
A*02:196	5	5
A*02:197	5	5
A*02:198	5	5
A*02:199	5	5
A*02:20	5	5
A*02:200	5	5
A*02:201	5	5
A*02:202	5	5
A*02:203	5	5
A*02:204	5	5
A*02:205	5	5
A*02:206	5	5
A*02:207	5	5
A*02:208	5	5
A*02:209	5	5
A*02:21	5	5
A*02:210	5	5
A*02:211	5	5
A*02:212	5	5
A*02:213	5	5
A*02:214	5	5
A*02:215	5	5
A*02:216	5	5
A*02:217	5	5
A*02:218	5	5
A*02:219	5	5
A*02:22	5	5
A*02:220	5	5
A*02:221	5	5
A*02:222N	5	5
A*02:223N	5	5
A*02:224	5	5
A*02:225N	5	5
A*02:226N	5	5
A*02:227N	5	5
A*02:228	5	5
A*02:229	5	5
A*02:230	5	5
A*02:231	5	5
A*02:232	5	5
A*02:233	5	5
A*02:234	5	5
A*02:235	5	5
A*02:236	5	5
A*02:237	5	5
A*02:238	5	5
A*02:239	5	5
A*02:24	5	5
A*02:240	5	5
A*02:241	5	5
A*02:242	5	5
A*02:243	5	5
A*02:244	5	5
A*02:245	5	5
A*02:246	5	5
A*02:247	5	5
A*02:248	5	5
A*02:249	5	5
A*02:25	5	5
A*02:250N	5	5
A*02:251	5	5
A*02:252	5	5
A*02:253	5	5
A*02:254	5	5
A*02:255	5	5
A*02:256	5	5
A*02:257	5	5
A*02:258	5	5
A*02:259	5	5
A*02:26	5	5
A*02:260	5	5
A*02:261	5	5
A*02:262	5	5
A*02:263	5	5
A*02:264	5	5
A*02:265	5	5
A*02:266	5	5
A*02:267	5	5
A*02:268	5	5
A*02:269	5	5
A*02:27	5	5
A*02:270	5	5
A*02:271	5	5
A*02:272	5	5
A*02:273	5	5
A*02:274	5	5
A*02:275	5	5
A*02:276	5	5
A*02:277	5	5
A*02:278	5	5
A*02:279	5	5
A*02:28	5	5
A*02:280	5	5
A*02:281	5	5
A*02:282	5	5
A*02:283	5	5
A*02:284N	5	5
A*02:285	5	5
A*02:286	5	5
A*02:287	5	5
A*02:288	5	5
A*02:289	5	5
A*02:29	5	5
A*02:290	5	5
A*02:291	5	5
A*02:292	5	5
A*02:293Q	5	5
A*02:294	5	5
A*02:295	5	5
A*02:296	5	5
A*02:297	5	5
A*02:298	5	5
A*02:299	5	5
A*02:30	5	5
A*02:300	5	5
A*02:301N	5	5
A*02:302	5	5
A*02:303	5	5
A*02:304	5	5
A*02:305N	5	5
A*02:306	5	5
A*02:307	5	5
A*02:308	5	5
A*02:309	5	5
A*02:31	5	5
A*02:310	5	5
A*02:311	5	5
A*02:312	5	5
A*02:313	5	5
A*02:314N	5	5
A*02:315	5	5
A*02:316	5	5
A*02:317	5	5
A*02:318	5	5
A*02:319	7	5
A*02:320	5	5
A*02:321N	5	5
A*02:322	5	5
A*02:323	5	5
A*02:324	5	5
A*02:325	5	5
A*02:326	5	5
A*02:327	5	5
A*02:328	5	5
A*02:329	5	5
A*02:32N	5	5
A*02:33	5	5
A*02:330	5	5
A*02:331	5	5
A*02:332	5	5
A*02:333	5	5
A*02:334	5	5
A*02:335	5	5
A*02:336	5	5
A*02:337	5	5
A*02:338	5	5
A*02:339	5	5
A*02:34	5	5
A*02:340	5	5
A*02:341	5	5
A*02:342	5	5
A*02:343	5	5
A*02:344	5	5
A*02:345	5	5
A*02:346	5	5
A*02:347	5	5
A*02:348	5	5
A*02:349	5	5
A*02:35	5	5
A*02:350N	5	5
A*02:351	5	5
A*02:352	5	5
A*02:353	5	5
A*02:354	5	5
A*02:355	5	5
A*02:356N	5	5
A*02:357	5	5
A*02:358	5	5
A*02:359	5	5
A*02:36	5	5
A*02:360	5	5
A*02:361	5	5
A*02:362	5	5
A*02:363	5	5
A*02:364	5	5
A*02:365	5	5
A*02:366N	5	5
A*02:367	5	5
A*02:368	5	5
A*02:369	5	5
A*02:37	5	5
A*02:370	5	5
A*02:371	5	5
A*02:372	5	5
A*02:373N	5	5
A*02:374	5	5
A*02:375	5	5
A*02:376	5	5
A*02:377	5	5
A*02:378	5	5
A*02:379	5	5
A*02:38	5	5
A*02:380	5	5
A*02:381	5	5
A*02:382	5	5
A*02:383	5	5
A*02:384	5	5
A*02:385	5	5
A*02:386	5	5
A*02:387	5	5
A*02:388	5	5
A*02:389	5	5
A*02:39	5	5
A*02:390	5	5
A*02:391	5	5
A*02:392	5	5
A*02:393	5	5
A*02:394	5	5
A*02:395N	5	5
A*02:396	5	5
A*02:397	5	5
A*02:398	5	5
A*02:399	5	5
A*02:40	5	5
A*02:400	5	5
A*02:401	5	5
A*02:402	5	5
A*02:403	5	5
A*02:404	5	5
A*02:405	5	5
A*02:406	5	5
A*02:407	5	5
A*02:408	5	5
A*02:409	5	5
A*02:41	5	5
A*02:410	5	5
A*02:411	5	5
A*02:412	5	5
A*02:413	5	5
A*02:414	5	5
A*02:415	3	5
A*02:416	5	5
A*02:417	5	5
A*02:418	5	5
A*02:419	5	5
A*02:42	5	5
A*02:420	5	5
A*02:421	5	5
A*02:422	5	5
A*02:423	5	5
A*02:424	5	5
A*02:425	5	5
A*02:426	5	5
A*02:427	5	5
A*02:428	5	5
A*02:429	5	5
A*02:430	5	5
A*02:431	5	5
A*02:432	5	5
A*02:433	5	5
A*02:434	5	5
A*02:435	5	5
A*02:436	5	5
A*02:437Q	5	5
A*02:438	5	5
A*02:439N	5	5
A*02:43N	5	5
A*02:44	5	5
A*02:440Q	5	5
A*02:441	5	5
A*02:442	5	5
A*02:443	5	5
A*02:444	5	5
A*02:445	5	5
A*02:446	5	5
A*02:447	5	5
A*02:448	5	5
A*02:449	5	5
A*02:45	5	5
A*02:450	5	5
A*02:451	5	5
A*02:452	5	5
A*02:453	5	5
A*02:454	5	5
A*02:455	5	5
A*02:456	5	5
A*02:457	5	5
A*02:458	5	5
A*02:459	5	5
A*02:46	5	5
A*02:460	5	5
A*02:461	5	5
A*02:462	5	5
A*02:463	5	5
A*02:464	5	5
A*02:465	5	5
A*02:466	5	5
A*02:467	5	5
A*02:468	5	5
A*02:469	5	5
A*02:47	5	5
A*02:470	5	5
A*02:471	5	5
A*02:472	5	5
A*02:473	5	5
A*02:474	5	5
A*02:475	5	5
A*02:476N	5	5
A*02:477	5	5
A*02:478	5	5
A*02:479	5	5
A*02:48	5	5
A*02:480	5	5
A*02:481	5	5
A*02:482	5	5
A*02:483	5	5
A*02:484	5	5
A*02:485	5	5
A*02:486	5	5
A*02:487	5	5
A*02:488	5	5
A*02:489	5	5
A*02:49	5	5
A*02:490N	5	5
A*02:491	5	5
A*02:492	5	5
A*02:493	5	5
A*02:494	5	5
A*02:495	5	5
A*02:496	5	5
A*02:497	5	5
A*02:498	5	5
A*02:499	5	5
A*02:50	5	5
A*02:500Q	5	5
A*02:501N	5	5
A*02:502	5	5
A*02:503	5	5
A*02:504	5	5
A*02:505	5	5
A*02:506N	5	5
A*02:507	5	5
A*02:508	5	5
A*02:509	5	5
A*02:51	5	5
A*02:510	5	5
A*02:511	5	5
A*02:512	5	5
A*02:513	5	5
A*02:514N	5	5
A*02:515	5	5
A*02:516N	5	5
A*02:517	5	5
A*02:518	5	5
A*02:519	5	5
A*02:52	5	5
A*02:520	5	5
A*02:521	5	5
A*02:522	5	5
A*02:523	5	5
A*02:524	5	5
A*02:525N	5	5
A*02:526	5	5
A*02:527	3	5
A*02:528	5	5
A*02:529	5	5
A*02:530	5	5
A*02:531	5	5
A*02:532	5	5
A*02:533	5	5
A*02:534	5	5
A*02:535	5	5
A*02:536	5	5
A*02:537	5	5
A*02:538	5	5
A*02:539	5	5
A*02:53N	5	5
A*02:54	5	5
A*02:540N	5	5
A*02:541	5	5
A*02:542	5	5
A*02:543	5	5
A*02:544	5	5
A*02:545	5	5
A*02:546	5	5
A*02:547	5	5
A*02:548	5	5
A*02:549	5	5
A*02:55	5	5
A*02:550	5	5
A*02:551	5	5
A*02:552	5	5
A*02:553	5	5
A*02:554	5	5
A*02:555	5	5
A*02:556	5	5
A*02:557	5	5
A*02:558	5	5
A*02:559	5	5
A*02:56	5	5
A*02:560	5	5
A*02:561	5	5
A*02:562	5	5
A*02:563	5	5
A*02:564	5	5
A*02:565	5	5
A*02:566	5	5
A*02:567	5	5
A*02:568	5	5
A*02:569	5	5
A*02:57	5	5
A*02:570	5	5
A*02:571	5	5
A*02:572	5	5
A*02:573	5	5
A*02:574	5	5
A*02:575	5	5
A*02:576	5	5
A*02:577	5	5
A*02:578	5	5
A*02:579	5	5
A*02:58	5	5
A*02:580	5	5
A*02:581Q	5	5
A*02:582	5	5
A*02:583	5	5
A*02:584	5	5
A*02:585	5	5
A*02:586	5	5
A*02:587	5	5
A*02:588	5	5
A*02:589	5	5
A*02:59	5	5
A*02:590	5	5
A*02:591	5	5
A*02:592	5	5
A*02:593	5	5
A*02:594	5	5
A*02:595	5	5
A*02:596	5	5
A*02:597	5	5
A*02:598	5	5
A*02:599	5	5
A*02:60	5	5
A*02:600	5	5
A*02:601	5	5
A*02:602	5	5
A*02:603	5	5
A*02:604	5	5
A*02:605Q	5	5
A*02:606	5	5
A*02:607	5	5
A*02:608N	5	5
A*02:609	5	5
A*02:61	5	5
A*02:610	5	5
A*02:611	5	5
A*02:612	5	5
A*02:613	5	5
A*02:614	5	5
A*02:615	5	5
A*02:616	5	5
A*02:617	5	5
A*02:618Q	5	5
A*02:619	5	5
A*02:62	5	5
A*02:620	5	5
A*02:621	5	5
A*02:622N	5	5
A*02:623	5	5
A*02:624	5	5
A*02:625	5	5
A*02:626	5	5
A*02:627	5	5
A*02:628	5	5
A*02:629	5	5
A*02:63	5	5
A*02:630	5	5
A*02:631	5	5
A*02:632	5	5
A*02:633	5	5
A*02:634	5	5
A*02:635	5	5
A*02:636	5	5
A*02:637	5	5
A*02:638	5	5
A*02:639	5	5
A*02:64	5	5
A*02:640	5	5
A*02:641	5	5
A*02:642	5	5
A*02:643N	5	5
A*02:644	5	5
A*02:645	5	5
A*02:646	5	5
A*02:647	5	5
A*02:648	5	5
A*02:649	5	5
A*02:65	5	5
A*02:650	5	5
A*02:651	5	5
A*02:652	5	5
A*02:653	5	5
A*02:654	5	5
A*02:655	5	5
A*02:656	5	5
A*02:657	5	5
A*02:658	5	5
A*02:659	5	5
A*02:66	5	5
A*02:660	5	5
A*02:661	5	5
A*02:662	5	5
A*02:663	5	5
A*02:664	5	5
A*02:665	5	5
A*02:666	7	5
A*02:667	5	5
A*02:668	5	5
A*02:669	5	5
A*02:67	5	5
A*02:670	5	5
A*02:671	5	5
A*02:672Q	5	5
A*02:673	5	5
A*02:674	5	5
A*02:675N	5	5
A*02:676	5	5
A*02:677	5	5
A*02:678	5	5
A*02:679	5	5
A*02:68	5	5
A*02:680	5	5
A*02:681	5	5
A*02:682	5	5
A*02:683	5	5
A*02:684	5	5
A*02:685	5	5
A*02:686	5	5
A*02:687	5	5
A*02:688	5	5
A*02:689	5	5
A*02:69	5	5
A*02:690	5	5
A*02:691N	5	5
A*02:692	5	5
A*02:693	5	5
A*02:694	5	5
A*02:695	5	5
A*02:696N	5	5
A*02:697	5	5
A*02:698	5	5
A*02:699	5	5
A*02:70	5	5
A*02:700	5	5
A*02:701	5	5
A*02:702	5	5
A*02:703	5	5
A*02:704	5	5
A*02:705	5	5
A*02:706	5	5
A*02:707	5	5
A*02:708	5	5
A*02:709	5	5
A*02:71	5	5
A*02:710N	5	5
A*02:711	5	5
A*02:712	5	5
A*02:713	5	5
A*02:714	5	5
A*02:715N	7	5
A*02:716	5	5
A*02:717	5	5
A*02:718	5	5
A*02:719	5	5
A*02:72	5	5
A*02:720	5	5
A*02:721	5	5
A*02:722	5	5
A*02:723	5	5
A*02:724	5	5
A*02:725	5	5
A*02:726	5	5
A*02:727	5	5
A*02:728Q	5	5
A*02:729	5	5
A*02:73	5	5
A*02:730	5	5
A*02:731	5	5
A*02:732	5	5
A*02:733	5	5
A*02:734	5	5
A*02:735	5	5
A*02:736	5	5
A*02:737	5	5
A*02:738	5	5
A*02:739	5	5
A*02:74	5	5
A*02:740	5	5
A*02:741	5	5
A*02:742	5	5
A*02:743	5	5
A*02:744	5	5
A*02:745	5	5
A*02:746	5	5
A*02:747	5	5
A*02:748N	5	5
A*02:749	5	5
A*02:75	5	5
A*02:750	5	5
A*02:751	5	5
A*02:752	5	5
A*02:753	5	5
A*02:754	5	5
A*02:755	5	5
A*02:756	5	5
A*02:757	5	5
A*02:758	5	5
A*02:759	5	5
A*02:76	7	5
A*02:760N	7	5
A*02:761	5	5
A*02:762	5	5
A*02:763	5	5
A*02:764	5	5
A*02:765	5	5
A*02:766	5	5
A*02:767	5	5
A*02:768	5	5
A*02:769	5	5
A*02:77	5	5
A*02:770	5	5
A*02:771	5	5
A*02:772	5	5
A*02:773N	5	5
A*02:774	5	5
A*02:775N	5	5
A*02:776	5	5
A*02:777	5	5
A*02:778	5	5
A*02:779	5	5
A*02:78	4	5
A*02:780	5	5
A*02:781	5	5
A*02:782	5	5
A*02:783	5	5
A*02:784	5	5
A*02:785	5	5
A*02:786	5	5
A*02:787	5	5
A*02:788N	5	5
A*02:789N	5	5
A*02:79	5	5
A*02:790	5	5
A*02:791N	5	5
A*02:792N	5	5
A*02:793N	5	5
A*02:794	5	5
A*02:795Q	5	5
A*02:796N	5	5
A*02:797N	5	5
A*02:798	5	5
A*02:799	5	5
A*02:80	5	5
A*02:800	5	5
A*02:801	5	5
A*02:802	5	5
A*02:803N	5	5
A*02:804	5	5
A*02:805Q	5	5
A*02:806N	7	5
A*02:807N	5	5
A*02:808	5	5
A*02:809	5	5
A*02:81	5	5
A*02:810	5	5
A*02:811	5	5
A*02:812	5	5
A*02:813	5	5
A*02:814	5	5
A*02:815	5	5
A*02:816	5	5
A*02:817	5	5
A*02:818	5	5
A*02:819	5	5
A*02:820	5	5
A*02:821	5	5
A*02:822	5	5
A*02:823	5	5
A*02:824	5	5
A*02:825	5	5
A*02:826Q	5	5
A*02:827Q	5	5
A*02:828	5	5
A*02:829	4	4
A*02:82N	5	5
A*02:830	5	5
A*02:831N	5	5
A*02:832N	5	5
A*02:833N	5	5
A*02:834	5	5
A*02:835	5	5
A*02:836	5	5
A*02:837	5	5
A*02:838	5	5
A*02:839	5	5
A*02:83N	5	5
A*02:84	5	5
A*02:840	5	5
A*02:841	5	5
A*02:842	5	5
A*02:843	5	5
A*02:844	5	5
A*02:845	5	5
A*02:846	5	5
A*02:847	5	5
A*02:848	5	5
A*02:849	5	5
A*02:85	5	5
A*02:850	5	5
A*02:851	5	5
A*02:852	5	5
A*02:853	5	5
A*02:854	5	5
A*02:855	5	5
A*02:856	5	5
A*02:857	5	5
A*02:858N	5	5
A*02:859	5	5
A*02:86	5	5
A*02:860	5	5
A*02:861	5	5
A*02:862	5	5
A*02:863	5	5
A*02:864	5	5
A*02:865	5	5
A*02:866	5	5
A*02:867	5	5
A*02:868	5	5
A*02:869	5	5
A*02:87	5	5
A*02:870	5	5
A*02:871N	5	5
A*02:872	5	5
A*02:873	5	5
A*02:874	5	5
A*02:875	5	5
A*02:876	5	5
A*02:877	5	5
A*02:878	5	5
A*02:879N	5	5
A*02:880N	5	5
A*02:881	5	5
A*02:882	5	5
A*02:883	5	5
A*02:884	5	5
A*02:885	5	5
A*02:886	5	5
A*02:887N	5	5
A*02:888	5	5
A*02:889	5	5
A*02:88N	5	5
A*02:89	5	5
A*02:890	5	5
A*02:891	5	5
A*02:892	5	5
A*02:893	5	5
A*02:894	5	5
A*02:895N	5	5
A*02:896N	5	5
A*02:897	5	5
A*02:898	5	5
A*02:899	5	5
A*02:90	5	5
A*02:900	5	5
A*02:901	5	5
A*02:902	5	5
A*02:903	5	5
A*02:904	5	5
A*02:905	5	5
A*02:906	5	5
A*02:907	5	5
A*02:908	5	5
A*02:909	5	5
A*02:91	5	5
A*02:910	5	5
A*02:911	5	5
A*02:912	5	5
A*02:913	5	5
A*02:914	5	5
A*02:915N	5	5
A*02:916	5	5
A*02:917	5	5
A*02:918	5	5
A*02:919	5	5
A*02:92	5	5
A*02:920	5	5
A*02:921	5	5
A*02:922	5	5
A*02:923	5	5
A*02:924	5	5
A*02:925	5	5
A*02:926	5	5
A*02:927	5	5
A*02:928	5	5
A*02:929	5	5
A*02:93	5	5
A*02:930	5	5
A*02:931	5	5
A*02:932	5	5
A*02:933	5	5
A*02:934	5	5
A*02:935	5	5
A*02:936N	5	5
A*02:937	5	5
A*02:938	5	5
A*02:939	5	5
A*02:94N	5	5
A*02:95	5	5
A*02:96	5	5
A*02:97	5	5
A*02:99	5	5
A*03:01	4	0
A*03:02	4	0
A*03:03N	4	0
A*03:04	4	0
A*03:05	4	0
A*03:06	4	0
A*03:07	4	0
A*03:08	4	0
A*03:09	4	0
A*03:10	4	0
A*03:100	4	0
A*03:101	4	0
A*03:102	4	0
A*03:103	4	1
A*03:104	4	0
A*03:105	4	0
A*03:106	4	0
A*03:107	4	3
A*03:108	4	0
A*03:109	4	0
A*03:110	4	0
A*03:111	4	0
A*03:112	4	0
A*03:113	3	0
A*03:114	4	0
A*03:115	4	0
A*03:116	4	0
A*03:117	4	0
A*03:118	4	0
A*03:119	4	0
A*03:11N	4	0
A*03:12	2	0
A*03:120	4	0
A*03:121	4	0
A*03:122	4	0
A*03:123	4	0
A*03:124	4	0
A*03:125	4	0
A*03:126	4	0
A*03:127	4	0
A*03:128	4	0
A*03:129N	4	0
A*03:13	4	0
A*03:130	4	0
A*03:131	4	0
A*03:132	4	0
A*03:133	4	0
A*03:134	4	0
A*03:135	4	0
A*03:136	4	0
A*03:137	2	0
A*03:138	4	0
A*03:139	4	0
A*03:14	4	0
A*03:140	4	0
A*03:141	4	0
A*03:142	4	0
A*03:143	4	0
A*03:144	4	0
A*03:145	4	0
A*03:146	4	0
A*03:147	4	0
A*03:148	4	0
A*03:149	4	0
A*03:15	4	0
A*03:150	4	0
A*03:151	4	0
A*03:152	5	3
A*03:153	4	0
A*03:154	4	0
A*03:155	4	0
A*03:156	2	0
A*03:157	3	0
A*03:158	4	0
A*03:159	4	0
A*03:16	4	0
A*03:160	4	0
A*03:161N	5	5
A*03:162N	4	0
A*03:163	4	0
A*03:164	4	0
A*03:165	4	0
A*03:166	4	0
A*03:167	4	0
A*03:168N	5	5
A*03:169	4	0
A*03:17	4	0
A*03:170	4	0
A*03:171	4	0
A*03:172	5	3
A*03:173	4	0
A*03:174	4	0
A*03:175	4	0
A*03:176	5	0
A*03:177	4	0
A*03:178N	4	5
A*03:179	4	0
A*03:18	4	0
A*03:180	4	0
A*03:181	4	0
A*03:182	4	0
A*03:183	4	0
A*03:184	4	0
A*03:185	2	0
A*03:186	4	0
A*03:187	4	0
A*03:188	4	0
A*03:189	4	0
A*03:19	4	5
A*03:190	4	0
A*03:191	4	0
A*03:192N	4	0
A*03:193	2	0
A*03:195	2	0
A*03:196	4	0
A*03:197	4	1
A*03:198	5	5
A*03:199	4	0
A*03:20	4	0
A*03:201	2	0
A*03:202	4	0
A*03:203	4	0
A*03:204	4	0
A*03:205	2	0
A*03:206	4	0
A*03:207	4	0
A*03:208	4	0
A*03:209	4	0
A*03:210	2	0
A*03:211	4	0
A*03:212	4	0
A*03:213	4	0
A*03:214	4	0
A*03:215	4	0
A*03:216	4	0
A*03:217	2	0
A*03:218	4	0
A*03:219	4	3
A*03:21N	4	0
A*03:22	4	0
A*03:220	4	0
A*03:221	4	0
A*03:222	4	0
A*03:223	4	0
A*03:224	2	0
A*03:225	4	0
A*03:226	4	0
A*03:227	4	0
A*03:228	4	0
A*03:229	4	0
A*03:23	5	0
A*03:230	4	0
A*03:231	4	0
A*03:232	4	0
A*03:233	4	0
A*03:234Q	4	0
A*03:235	4	0
A*03:236	4	0
A*03:237	4	0
A*03:238	4	0
A*03:239	4	0
A*03:24	2	0
A*03:240	4	0
A*03:241	4	0
A*03:242	4	0
A*03:243	4	0
A*03:244	4	0
A*03:245	4	0
A*03:246	4	0
A*03:247	4	0
A*03:248	4	0
A*03:249	4	0
A*03:25	4	0
A*03:250	4	0
A*03:251	4	0
A*03:252	4	0
A*03:253	4	0
A*03:254	4	0
A*03:255	4	0
A*03:256	4	0
A*03:257	2	0
A*03:258	4	0
A*03:259	4	0
A*03:26	4	0
A*03:261	4	0
A*03:262N	4	7
A*03:263	4	0
A*03:264	4	0
A*03:265	4	0
A*03:266N	4	0
A*03:267	4	3
A*03:268	4	0
A*03:269N	4	7
A*03:27	4	0
A*03:270	4	0
A*03:271	4	0
A*03:272	4	0
A*03:273	5	3
A*03:274	4	0
A*03:275N	5	5
A*03:276	4	0
A*03:277	4	0
A*03:278	3	0
A*03:279N	4	0
A*03:28	4	0
A*03:280	4	0
A*03:281	4	0
A*03:282	4	1
A*03:283N	5	5
A*03:284N	5	5
A*03:285	4	0
A*03:286N	4	0
A*03:287	4	0
A*03:288	4	0
A*03:289	4	0
A*03:29	4	0
A*03:290	4	0
A*03:291	4	0
A*03:292	4	0
A*03:293	4	0
A*03:294	4	0
A*03:295	4	0
A*03:296	4	0
A*03:297N	4	0
A*03:298	4	0
A*03:299	4	0
A*03:30	3	0
A*03:300	4	0
A*03:301	4	0
A*03:302	4	0
A*03:303	4	0
A*03:304	4	0
A*03:305	4	0
A*03:306	4	0
A*03:307	4	0
A*03:308	4	0
A*03:309	4	0
A*03:31	4	7
A*03:310	4	0
A*03:311	4	0
A*03:312	4	0
A*03:313	4	0
A*03:314	4	0
A*03:315	4	0
A*03:316	4	0
A*03:317	4	0
A*03:318	4	0
A*03:319	4	0
A*03:32	4	0
A*03:320	4	0
A*03:321	4	0
A*03:322	4	0
A*03:323N	4	0
A*03:324	4	0
A*03:325	4	0
A*03:326	4	0
A*03:327	4	0
A*03:328	4	0
A*03:329N	5	5
A*03:33	4	0
A*03:330N	4	5
A*03:331	4	0
A*03:332	4	0
A*03:333	4	0
A*03:334N	4	0
A*03:335N	5	5
A*03:336N	4	0
A*03:337N	4	0
A*03:338	4	0
A*03:339	4	0
A*03:34	4	0
A*03:340	4	0
A*03:341	4	0
A*03:342N	4	0
A*03:343	4	0
A*03:344	4	0
A*03:345	4	0
A*03:346	4	0
A*03:347	4	0
A*03:348	4	0
A*03:349	4	0
A*03:35	4	0
A*03:350	4	0
A*03:351	4	0
A*03:352	4	0
A*03:353	4	0
A*03:354	4	0
A*03:355	4	0
A*03:356	4	0
A*03:357N	4	0
A*03:358	4	0
A*03:359	4	0
A*03:360	4	0
A*03:361	4	0
A*03:362	4	0
A*03:363	4	0
A*03:364N	5	5
A*03:365	4	0
A*03:366	4	0
A*03:367	4	0
A*03:368	4	0
A*03:369	4	0
A*03:36N	3	0
A*03:37	4	0
A*03:370	4	0
A*03:371	4	0
A*03:372	4	0
A*03:373	4	0
A*03:374N	7	5
A*03:375	4	0
A*03:376	4	0
A*03:377	4	0
A*03:378	4	0
A*03:379	4	0
A*03:38	4	0
A*03:380	4	0
A*03:381N	4	0
A*03:382	4	3
A*03:383	4	0
A*03:384	4	0
A*03:385	4	0
A*03:386	4	0
A*03:387	4	0
A*03:388Q	4	0
A*03:389	4	0
A*03:39	4	0
A*03:390	4	0
A*03:391	4	0
A*03:392	4	0
A*03:393	4	0
A*03:394	4	0
A*03:395	0	0
A*03:40	4	0
A*03:41	4	3
A*03:42	4	0
A*03:43	4	0
A*03:44	4	0
A*03:45	4	0
A*03:46	4	0
A*03:47	4	0
A*03:48	4	0
A*03:49	4	0
A*03:50	4	0
A*03:51	4	0
A*03:52	4	0
A*03:53	4	0
A*03:54	4	0
A*03:55	4	0
A*03:56	4	0
A*03:57	4	3
A*03:58	4	0
A*03:59	2	0
A*03:60	4	0
A*03:61	4	0
A*03:62	4	0
A*03:63	4	0
A*03:64	4	0
A*03:65	4	0
A*03:66	4	0
A*03:67	2	0
A*03:68N	4	7
A*03:69N	4	0
A*03:70	4	0
A*03:71	4	0
A*03:72	4	0
A*03:73	4	0
A*03:74	4	0
A*03:75	4	0
A*03:76	4	0
A*03:77	4	0
A*03:78	4	0
A*03:79	4	0
A*03:80	4	0
A*03:81	4	0
A*03:82	4	0
A*03:83	4	0
A*03:84	4	0
A*03:85	4	0
A*03:86	4	0
A*03:87	4	0
A*03:88	2	0
A*03:89	5	3
A*03:90	4	0
A*03:91N	4	7
A*03:92	4	0
A*03:93	4	0
A*03:94	4	0
A*03:95	4	0
A*03:96	4	0
A*03:97	4	0
A*03:98	4	0
A*03:99	4	0
A*11:01	2	0
A*11:02	2	0
A*11:03	2	0
A*11:04	2	0
A*11:05	2	0
A*11:06	2	0
A*11:07	2	0
A*11:08	2	0
A*11:09	2	0
A*11:10	2	0
A*11:100	2	0
A*11:101	2	0
A*11:102	2	0
A*11:103	2	0
A*11:104	2	0
A*11:105	2	0
A*11:106	2	0
A*11:107	2	0
A*11:108	2	0
A*11:109N	2	0
A*11:11	2	0
A*11:110	2	0
A*11:111	2	0
A*11:112	2	0
A*11:113	2	0
A*11:114	2	0
A*11:115N	3	5
A*11:116	2	1
A*11:117	2	0
A*11:118	2	0
A*11:119	2	0
A*11:12	2	0
A*11:120	2	0
A*11:121	2	0
A*11:122	2	0
A*11:123	2	0
A*11:124	2	0
A*11:125	2	0
A*11:126	2	0
A*11:127N	2	0
A*11:128	2	0
A*11:129	2	0
A*11:13	2	0
A*11:130	2	0
A*11:131	2	0
A*11:132	2	0
A*11:133	2	0
A*11:134	2	0
A*11:135	2	0
A*11:136	2	0
A*11:137	2	0
A*11:138	2	0
A*11:139	2	0
A*11:14	2	0
A*11:140	2	1
A*11:141	2	0
A*11:142	2	0
A*11:143	2	0
A*11:144	2	0
A*11:145	2	0
A*11:146	2	0
A*11:147	2	0
A*11:148	2	0
A*11:149	2	0
A*11:15	2	0
A*11:150	2	0
A*11:151	2	0
A*11:152	2	0
A*11:153	2	0
A*11:154	2	0
A*11:155	2	0
A*11:156	2	0
A*11:157	2	0
A*11:158	2	0
A*11:159	2	0
A*11:16	2	0
A*11:160	2	0
A*11:161	2	0
A*11:162	2	0
A*11:163	2	0
A*11:164	2	0
A*11:165	2	0
A*11:166	2	0
A*11:167	2	0
A*11:168	2	0
A*11:169	2	0
A*11:17	2	3
A*11:170Q	2	0
A*11:171	2	0
A*11:172	2	0
A*11:173	2	0
A*11:174	2	0
A*11:175	2	0
A*11:176	2	0
A*11:177	2	0
A*11:178	2	3
A*11:179	2	0
A*11:18	2	0
A*11:180N	2	7
A*11:181	2	0
A*11:182Q	2	0
A*11:183	2	0
A*11:184	2	0
A*11:185	2	0
A*11:186	2	0
A*11:187	2	0
A*11:188	2	0
A*11:189	2	0
A*11:19	2	0
A*11:190	2	3
A*11:191	2	0
A*11:192	2	0
A*11:193	2	0
A*11:194	2	0
A*11:195	2	0
A*11:196	2	0
A*11:197	2	0
A*11:198	2	0
A*11:199	4	0
A*11:20	2	0
A*11:200	2	0
A*11:201	2	0
A*11:202	2	0
A*11:203	2	0
A*11:204	2	0
A*11:205	2	0
A*11:206	2	0
A*11:207	2	0
A*11:208N	3	5
A*11:209	2	0
A*11:210N	2	0
A*11:211	2	0
A*11:212	2	0
A*11:213	2	0
A*11:214	2	0
A*11:215N	2	1
A*11:216	2	0
A*11:217	2	0
A*11:218	2	0
A*11:219	2	0
A*11:21N	2	0
A*11:22	2	0
A*11:220	2	0
A*11:221	2	0
A*11:222	4	0
A*11:223	2	3
A*11:224	2	0
A*11:225	2	0
A*11:226	2	0
A*11:227	2	0
A*11:228	2	0
A*11:229	2	0
A*11:23	2	0
A*11:230	2	0
A*11:231	2	0
A*11:232	2	0
A*11:233	2	0
A*11:234	2	0
A*11:235Q	2	0
A*11:236	2	0
A*11:237	2	0
A*11:238N	3	5
A*11:239	2	0
A*11:24	2	0
A*11:240	2	0
A*11:241	2	0
A*11:242	2	0
A*11:243	2	0
A*11:244	2	0
A*11:245	2	0
A*11:246	2	0
A*11:247	2	0
A*11:248	2	0
A*11:249	2	0
A*11:25	2	0
A*11:250	2	0
A*11:251N	3	5
A*11:252	2	0
A*11:253	2	0
A*11:254	2	0
A*11:255	2	0
A*11:256Q	2	0
A*11:257	2	0
A*11:258	2	0
A*11:259	2	0
A*11:26	2	0
A*11:260	2	0
A*11:261	2	0
A*11:262	2	0
A*11:263	2	0
A*11:264	2	0
A*11:265	2	0
A*11:266	2	0
A*11:267	2	0
A*11:268	2	0
A*11:269	2	0
A*11:27	2	0
A*11:270	2	0
A*11:271	2	3
A*11:272Q	2	0
A*11:273	2	0
A*11:274	2	0
A*11:275	2	0
A*11:276	2	0
A*11:277	2	0
A*11:278	2	0
A*11:279	2	0
A*11:280	2	0
A*11:281	2	0
A*11:282	1	0
A*11:283	2	0
A*11:284	2	0
A*11:285	2	0
A*11:286	2	0
A*11:287N	4	5
A*11:288	2	0
A*11:289	2	0
A*11:29	2	0
A*11:290	2	0
A*11:291	2	0
A*11:292	2	0
A*11:293	2	0
A*11:294	2	0
A*11:295	2	0
A*11:296	2	0
A*11:297	2	0
A*11:298	2	0
A*11:299	2	0
A*11:30	2	0
A*11:300	2	0
A*11:301	2	0
A*11:302	2	0
A*11:303	2	0
A*11:304	2	0
A*11:305	2	0
A*11:306	2	0
A*11:307	2	0
A*11:308	2	0
A*11:309	2	0
A*11:31	2	0
A*11:310N	2	0
A*11:311	2	0
A*11:312	2	0
A*11:313Q	2	0
A*11:314	2	0
A*11:315	2	0
A*11:316	2	0
A*11:317	2	0
A*11:318	2	0
A*11:319	2	0
A*11:32	2	0
A*11:320	2	0
A*11:321	2	0
A*11:322	2	0
A*11:323	2	0
A*11:324	2	0
A*11:325	2	0
A*11:326	2	0
A*11:327	2	0
A*11:328	2	0
A*11:329	2	0
A*11:33	2	0
A*11:330	2	0
A*11:331	2	0
A*11:332	2	0
A*11:333	2	0
A*11:334	2	0
A*11:335	2	0
A*11:336	2	0
A*11:337	2	0
A*11:338	2	0
A*11:339	2	0
A*11:34	2	0
A*11:340N	3	5
A*11:341	2	0
A*11:342	2	0
A*11:343	2	0
A*11:344	2	0
A*11:345	2	0
A*11:346	2	0
A*11:347N	7	5
A*11:348	2	0
A*11:349	2	0
A*11:35	2	0
A*11:350	2	0
A*11:351Q	2	0
A*11:352	2	0
A*11:353	2	0
A*11:354	2	0
A*11:355	2	0
A*11:356	2	0
A*11:357	2	0
A*11:358	2	0
A*11:359	2	0
A*11:36	2	0
A*11:360	2	0
A*11:361	2	0
A*11:362	2	0
A*11:363	2	0
A*11:364	2	0
A*11:365N	2	0
A*11:366	2	0
A*11:367	2	0
A*11:368	2	0
A*11:369	2	0
A*11:37	2	0
A*11:370	2	0
A*11:371	2	0
A*11:372	2	1
A*11:373	2	0
A*11:374	2	0
A*11:375Q	2	0
A*11:376	2	0
A*11:38	2	0
A*11:39	2	0
A*11:40	2	3
A*11:41	2	0
A*11:42	2	0
A*11:43	2	0
A*11:44	2	0
A*11:45	2	0
A*11:46	2	0
A*11:47	2	0
A*11:48	2	0
A*11:49	2	0
[truncated: 2,159 more rows]

## Sheet: HLA-B
allele	cluster number of N-terminus	cluster number of C-terminus
B*07:02	0	3
B*07:03	0	3
B*07:04	0	3
B*07:05	0	3
B*07:06	0	3
B*07:07	0	3
B*07:08	0	3
B*07:09	0	4
B*07:10	0	3
B*07:100	0	3
B*07:101	0	3
B*07:102	0	3
B*07:103	0	3
B*07:104	0	3
B*07:105	0	3
B*07:106	0	3
B*07:107	0	3
B*07:108	0	3
B*07:109	0	3
B*07:11	0	4
B*07:110	0	3
B*07:111N	0	3
B*07:112	0	3
B*07:113	0	3
B*07:114	0	3
B*07:115	0	3
B*07:116	0	3
B*07:117	0	3
B*07:118	0	3
B*07:119	0	3
B*07:12	0	3
B*07:120	0	3
B*07:121	0	3
B*07:122	0	3
B*07:123	0	3
B*07:124	0	3
B*07:125	0	3
B*07:126	0	3
B*07:127	0	3
B*07:128	0	3
B*07:129	0	3
B*07:13	1	3
B*07:130	0	3
B*07:131	0	3
B*07:132	0	3
B*07:133	0	3
B*07:134	0	3
B*07:135N	0	3
B*07:136	0	3
B*07:137	0	3
B*07:138	0	3
B*07:139	0	3
B*07:14	0	3
B*07:140	0	3
B*07:141	0	3
B*07:142	0	3
B*07:143	0	3
B*07:144	0	3
B*07:145	0	3
B*07:146	0	3
B*07:147	0	3
B*07:148	0	3
B*07:149	0	3
B*07:15	0	3
B*07:150	0	3
B*07:151	0	3
B*07:152	0	3
B*07:153	0	3
B*07:154	0	3
B*07:155	0	3
B*07:156	0	3
B*07:157	0	3
B*07:158	0	3
B*07:159	0	3
B*07:16	0	3
B*07:160	0	3
B*07:161N	0	3
B*07:162	0	4
B*07:163	0	3
B*07:164	0	3
B*07:165	0	3
B*07:166	0	3
B*07:167N	0	3
B*07:168	0	3
B*07:169	0	3
B*07:17	0	4
B*07:170	0	3
B*07:171	0	3
B*07:172	0	3
B*07:173	0	3
B*07:174	0	3
B*07:175	0	3
B*07:176	0	3
B*07:177	0	3
B*07:178	0	3
B*07:179	0	3
B*07:18	0	3
B*07:180	4	4
B*07:181N	0	3
B*07:182N	0	3
B*07:183	0	3
B*07:184	0	3
B*07:185	0	3
B*07:186	0	3
B*07:187	0	3
B*07:188	0	3
B*07:189	0	3
B*07:19	0	3
B*07:190	0	3
B*07:191	0	3
B*07:192	0	3
B*07:193	0	3
B*07:194	0	3
B*07:195	0	3
B*07:196	0	3
B*07:197	0	3
B*07:198	0	3
B*07:199	0	3
B*07:20	0	3
B*07:200	0	3
B*07:201N	0	3
B*07:202	0	3
B*07:203	0	3
B*07:204	0	3
B*07:205	0	3
B*07:206	0	3
B*07:207	0	3
B*07:208	0	3
B*07:209	0	3
B*07:21	0	3
B*07:210	0	3
B*07:211	0	3
B*07:212	0	3
B*07:213	0	3
B*07:214	0	3
B*07:215	0	3
B*07:216	0	3
B*07:217	0	3
B*07:218	0	3
B*07:219	3	0
B*07:22	0	3
B*07:220	0	3
B*07:221	0	3
B*07:222	0	3
B*07:223	0	3
B*07:224	0	3
B*07:225	0	3
B*07:226	0	3
B*07:227	0	3
B*07:228	0	3
B*07:229	0	3
B*07:23	0	3
B*07:230	0	3
B*07:231N	0	3
B*07:232	0	3
B*07:233	0	3
B*07:234	0	3
B*07:235	0	4
B*07:236	0	3
B*07:237	0	4
B*07:238	0	3
B*07:239	0	3
B*07:24	0	3
B*07:240	0	3
B*07:241	0	3
B*07:242	0	3
B*07:243	0	3
B*07:244	0	3
B*07:245	0	3
B*07:246	0	3
B*07:247	0	3
B*07:248	0	3
B*07:249	0	3
B*07:25	0	3
B*07:250	0	3
B*07:251N	0	3
B*07:252	0	3
B*07:253	0	3
B*07:254	0	3
B*07:255	0	4
B*07:256	0	3
B*07:257	0	3
B*07:258	0	3
B*07:259	0	3
B*07:26	0	3
B*07:260	0	3
B*07:261	0	3
B*07:262	0	3
B*07:263	0	3
B*07:264	0	3
B*07:265	0	3
B*07:266	0	3
B*07:267	0	3
B*07:268	0	3
B*07:269	0	3
B*07:27	4	4
B*07:270	0	3
B*07:271	0	3
B*07:272N	0	3
B*07:273	0	3
B*07:274	0	3
B*07:275	0	3
B*07:276	0	3
B*07:277	0	3
B*07:278	0	3
B*07:279	0	3
B*07:28	0	3
B*07:280	0	3
B*07:281	0	3
B*07:282	0	3
B*07:283	0	3
B*07:284	0	3
B*07:285N	0	3
B*07:286	0	3
B*07:287	0	3
B*07:288	0	3
B*07:289	0	3
B*07:29	0	3
B*07:290	0	3
B*07:291	0	3
B*07:292	0	3
B*07:293	0	3
B*07:294	0	3
B*07:295	0	3
B*07:296	0	3
B*07:297	0	3
B*07:298	0	3
B*07:299	0	3
B*07:30	0	3
B*07:300	0	3
B*07:301	0	3
B*07:302	0	3
B*07:303	0	3
B*07:304	0	3
B*07:305	0	3
B*07:306	4	3
B*07:307	0	3
B*07:308	0	3
B*07:309	0	3
B*07:31	0	3
B*07:310	0	3
B*07:311	0	3
B*07:312	0	3
B*07:313	0	3
B*07:314	0	3
B*07:315N	0	3
B*07:316N	3	3
B*07:317	0	3
B*07:318N	3	3
B*07:319	0	3
B*07:32	0	3
B*07:320	0	3
B*07:321	0	3
B*07:322	0	3
B*07:323	0	3
B*07:324	0	3
B*07:325N	0	3
B*07:326	0	3
B*07:327	0	3
B*07:328	0	3
B*07:329	0	3
B*07:33	0	3
B*07:330N	0	3
B*07:331	0	3
B*07:332	0	3
B*07:333	0	3
B*07:334	0	3
B*07:335	0	3
B*07:336	0	3
B*07:337	0	3
B*07:338	0	3
B*07:339	0	3
B*07:34	0	3
B*07:340	0	3
B*07:341	0	3
B*07:342	0	3
B*07:343N	0	3
B*07:344	0	3
B*07:345	0	3
B*07:346	0	3
B*07:347	0	3
B*07:348	0	3
B*07:349	0	3
B*07:35	0	3
B*07:350	0	3
B*07:351N	0	4
B*07:352	0	3
B*07:353	0	3
B*07:354	0	3
B*07:355	0	3
B*07:356	0	3
B*07:357	0	3
B*07:358	0	3
B*07:359	0	4
B*07:36	0	4
B*07:360Q	0	3
B*07:361	0	3
B*07:362	0	3
B*07:363	0	3
B*07:364	0	3
B*07:365	0	3
B*07:366	0	3
B*07:367	0	3
B*07:368	0	3
B*07:369	0	3
B*07:37	0	3
B*07:370	0	3
B*07:371	0	3
B*07:372	0	3
B*07:373N	0	3
B*07:374N	0	3
B*07:375	0	3
B*07:376	0	3
B*07:377	0	3
B*07:378	0	3
B*07:379	0	3
B*07:38	0	4
B*07:380	0	3
B*07:381	0	3
B*07:382	0	3
B*07:383	0	3
B*07:384	0	3
B*07:385	0	3
B*07:386N	0	3
B*07:387	0	3
B*07:388	0	3
B*07:389	0	3
B*07:39	0	3
B*07:390	0	3
B*07:391	0	3
B*07:392	0	3
B*07:393	0	3
B*07:394	0	3
B*07:395	0	3
B*07:396	0	3
B*07:397	0	3
B*07:398	0	3
B*07:399	0	3
B*07:40	0	3
B*07:400	2	3
B*07:401	0	3
B*07:402	0	3
B*07:403	0	3
B*07:404	0	3
B*07:405	0	3
B*07:406	0	3
B*07:407	0	3
B*07:41	0	3
B*07:42	0	3
B*07:43	0	3
B*07:44N	0	3
B*07:45	0	3
B*07:46	0	3
B*07:47	0	3
B*07:48	0	3
B*07:49N	0	3
B*07:50	4	3
B*07:51	0	3
B*07:52	0	3
B*07:53	0	3
B*07:54	0	3
B*07:55	0	3
B*07:56	0	3
B*07:57	0	3
B*07:58	0	3
B*07:59	0	3
B*07:60	0	3
B*07:61	0	3
B*07:62	0	3
B*07:63	0	3
B*07:64	0	3
B*07:65	0	3
B*07:66	0	3
B*07:67N	3	4
B*07:68	0	3
B*07:69	4	3
B*07:70	0	3
B*07:71	0	3
B*07:72	0	3
B*07:73	0	3
B*07:74	0	3
B*07:75	0	3
B*07:76	0	3
B*07:77	0	3
B*07:78	0	2
B*07:79	0	3
B*07:80	0	3
B*07:81	0	3
B*07:82	0	3
B*07:83	0	3
B*07:84	0	2
B*07:85	4	3
B*07:86	0	3
B*07:87	0	3
B*07:88	0	3
B*07:89	0	3
B*07:90	0	3
B*07:91	0	3
B*07:92	0	3
B*07:93	0	3
B*07:94	0	3
B*07:95	0	3
B*07:96	0	3
B*07:97	0	3
B*07:98	0	3
B*07:99	0	3
B*08:01	0	3
B*08:02	3	4
B*08:03	3	4
B*08:04	1	3
B*08:05	1	3
B*08:07	0	3
B*08:08N	0	3
B*08:09	0	1
B*08:10	1	3
B*08:100	0	3
B*08:101	1	3
B*08:102	0	3
B*08:103	0	3
B*08:104	0	3
B*08:105	0	3
B*08:106	1	3
B*08:107	0	4
B*08:108	0	3
B*08:109	0	3
B*08:11	0	3
B*08:110	3	3
B*08:111	0	3
B*08:112	0	3
B*08:113	0	3
B*08:114	0	3
B*08:115	0	3
B*08:116	0	3
B*08:117	3	4
B*08:118	0	3
B*08:119	1	3
B*08:12	0	3
B*08:120	0	3
B*08:121	0	3
B*08:122	0	3
B*08:123	0	3
B*08:124	0	3
B*08:125	0	3
B*08:126	1	4
B*08:127	0	3
B*08:128	0	3
B*08:129	0	3
B*08:13	0	3
B*08:130	0	3
B*08:131	0	3
B*08:132	0	3
B*08:133	0	3
B*08:134	0	3
B*08:135	0	3
B*08:136	0	3
B*08:137	1	3
B*08:138	0	3
B*08:139	0	3
B*08:14	0	4
B*08:140	0	3
B*08:141	1	3
B*08:142	0	3
B*08:143	0	3
B*08:144	1	3
B*08:145	0	3
B*08:146	0	3
B*08:147	0	3
B*08:148N	3	4
B*08:149	0	3
B*08:15	0	3
B*08:150	0	3
B*08:151	0	3
B*08:152	0	3
B*08:153	0	3
B*08:154	0	3
B*08:155	1	3
B*08:156	0	3
B*08:157	0	3
B*08:158	0	3
B*08:159	0	3
B*08:16	0	3
B*08:160	0	3
B*08:161	0	3
B*08:162	0	3
B*08:163	0	3
B*08:164	0	3
B*08:165	0	3
B*08:166	0	3
B*08:167	0	3
B*08:168	0	3
B*08:169	0	3
B*08:17	2	3
B*08:170	0	3
B*08:171	0	3
B*08:172	0	3
B*08:173	0	3
B*08:174	0	3
B*08:175	0	3
B*08:176	0	3
B*08:177	0	3
B*08:178	0	3
B*08:179	0	3
B*08:18	0	3
B*08:180	0	3
B*08:181	0	3
B*08:182	0	3
B*08:183	0	3
B*08:184	0	3
B*08:185	0	3
B*08:186	0	3
B*08:187	0	3
B*08:188	0	3
B*08:189	0	3
B*08:190	0	3
B*08:191	0	3
B*08:192	0	3
B*08:193	0	3
B*08:194	0	3
B*08:195	0	3
B*08:196	0	3
B*08:197	0	3
B*08:198	0	3
B*08:199	0	3
B*08:19N	0	3
B*08:20	0	3
B*08:200	0	3
B*08:201	0	3
B*08:202	0	3
B*08:203	0	3
B*08:204	0	3
B*08:205	0	3
B*08:206	0	3
B*08:207	0	3
B*08:208	0	3
B*08:209	0	3
B*08:21	0	3
B*08:210	0	3
B*08:211	0	3
B*08:212	1	3
B*08:213	0	3
B*08:214N	0	4
B*08:215N	3	4
B*08:216	0	3
B*08:217	0	3
B*08:218	0	3
B*08:219	0	3
B*08:22	0	3
B*08:220N	3	4
B*08:221	0	3
B*08:222	0	3
B*08:223	0	3
B*08:224	0	3
B*08:225	0	3
B*08:226	5	3
B*08:227	0	3
B*08:228	2	3
B*08:229	0	3
B*08:23	0	3
B*08:230	0	3
B*08:231	0	3
B*08:232	0	3
B*08:233	0	3
B*08:234	0	3
B*08:235	0	3
B*08:236N	0	3
B*08:237	0	3
B*08:238	0	3
B*08:239	0	3
B*08:24	1	3
B*08:240	0	3
B*08:241	0	3
B*08:242	0	3
B*08:243	0	3
B*08:244	0	3
B*08:245	0	3
B*08:246	0	3
B*08:247	0	3
B*08:248	0	3
B*08:249	0	3
B*08:25	0	3
B*08:250	0	3
B*08:251	0	3
B*08:252N	0	3
B*08:253	0	3
B*08:254	0	1
B*08:255	3	0
B*08:256	0	3
B*08:257	0	3
B*08:258	0	3
B*08:259	0	3
B*08:26	0	3
B*08:260	0	3
B*08:261	0	3
B*08:262	0	3
B*08:27	0	3
B*08:28	0	4
B*08:29	0	3
B*08:30N	0	3
B*08:31	0	3
B*08:32	0	3
B*08:33	0	3
B*08:34	0	3
B*08:35	0	4
B*08:36	0	3
B*08:37	0	4
B*08:38	1	3
B*08:39	0	3
B*08:40	0	3
B*08:41	0	3
B*08:42	0	3
B*08:43	0	3
B*08:44	0	3
B*08:45	0	3
B*08:46	0	3
B*08:47	0	3
B*08:48	0	3
B*08:49	0	3
B*08:50	0	3
B*08:51	0	3
B*08:52	0	4
B*08:53	0	3
B*08:54	2	3
B*08:55	0	3
B*08:56	0	3
B*08:57	0	3
B*08:58	0	3
B*08:59	0	3
B*08:60	0	3
B*08:61	0	3
B*08:62	0	3
B*08:63	0	3
B*08:64	0	3
B*08:65	3	3
B*08:66	0	3
B*08:67	3	4
B*08:68	0	3
B*08:69	0	3
B*08:70	0	3
B*08:71	0	3
B*08:72N	1	4
B*08:73	0	3
B*08:74	0	3
B*08:75	0	3
B*08:76	0	3
B*08:77	0	3
B*08:78	3	4
B*08:79	0	3
B*08:80	0	3
B*08:81	1	3
B*08:82N	0	3
B*08:83	0	3
B*08:84	0	1
B*08:85	0	3
B*08:86N	0	3
B*08:87	0	4
B*08:88	0	3
B*08:89	0	4
B*08:90	0	3
B*08:91	0	3
B*08:92	0	3
B*08:93	0	3
B*08:94	0	3
B*08:95	0	3
B*08:96	0	3
B*08:97	0	3
B*08:98	1	3
B*08:99	0	3
B*13:01	2	3
B*13:02	2	2
B*13:03	2	2
B*13:04	2	0
B*13:06	2	3
B*13:07N	2	3
B*13:08	2	2
B*13:09	2	2
B*13:10	2	0
B*13:100	2	2
B*13:101	2	2
B*13:102	2	2
B*13:103N	2	2
B*13:104	2	2
B*13:105	2	2
B*13:106	2	3
B*13:107	2	3
B*13:108	2	4
B*13:109	2	3
B*13:11	2	3
B*13:110	2	3
B*13:111	2	2
B*13:112	2	2
B*13:113	2	2
B*13:114	2	2
B*13:115	2	2
B*13:116N	2	2
B*13:117	2	2
B*13:118	2	2
B*13:119	2	2
B*13:12	2	3
B*13:120	2	2
B*13:121	2	2
B*13:122	2	3
B*13:123Q	2	2
B*13:124	2	2
B*13:125	2	2
B*13:126	2	2
B*13:127	2	0
B*13:128	2	2
B*13:129	2	3
B*13:13	2	4
B*13:130	2	2
B*13:131	2	2
B*13:132	2	2
B*13:133	2	2
B*13:134	2	2
B*13:135	2	3
B*13:136	2	2
B*13:137N	3	4
B*13:138	2	3
B*13:139N	2	2
B*13:14	2	2
B*13:140	2	2
B*13:141	2	3
B*13:142	2	3
B*13:143	2	2
B*13:15	2	2
B*13:16	2	2
B*13:17	2	3
B*13:18	2	2
B*13:19	2	2
B*13:20	2	3
B*13:21	2	4
B*13:22	2	3
B*13:23	2	3
B*13:25	2	3
B*13:26	2	0
B*13:27	2	2
B*13:28	2	3
B*13:29	2	3
B*13:30	2	2
B*13:31	2	2
B*13:32	2	2
B*13:33	2	2
B*13:34	2	2
B*13:35	2	2
B*13:36	3	4
B*13:37	2	2
B*13:38	2	2
B*13:39	2	3
B*13:40	2	2
B*13:41	2	2
B*13:42	2	2
B*13:43	2	3
B*13:44	2	2
B*13:45	2	2
B*13:46	2	2
B*13:47	2	2
B*13:48	2	2
B*13:49N	2	2
B*13:50	2	3
B*13:51	2	4
B*13:52	2	3
B*13:53	2	2
B*13:54	2	2
B*13:55	2	2
B*13:56	2	2
B*13:57	2	3
B*13:58	2	2
B*13:59	2	2
B*13:60	2	3
B*13:61	2	3
B*13:62	2	2
B*13:63N	2	3
B*13:64	2	2
B*13:65	2	2
B*13:66	2	2
B*13:67	2	2
B*13:68	2	2
B*13:69	2	2
B*13:70	2	2
B*13:71	2	3
B*13:72	2	0
B*13:73	2	3
B*13:74	2	2
B*13:75	2	2
B*13:76N	2	0
B*13:77	2	3
B*13:78	2	3
B*13:79	2	4
B*13:80	2	3
B*13:81	2	2
B*13:82	2	2
B*13:83	2	3
B*13:84	2	2
B*13:85	2	2
B*13:86	2	4
B*13:87	2	3
B*13:88	2	2
B*13:89	2	2
B*13:90	2	3
B*13:91	2	2
B*13:92	2	3
B*13:93	2	2
B*13:94	2	2
B*13:95	2	3
B*13:96	2	2
B*13:97	2	2
B*13:98	2	2
B*13:99	2	2
B*14:01	4	3
B*14:02	5	3
B*14:03	5	3
B*14:04	3	3
B*14:05	5	3
B*14:06	5	3
B*14:07N	4	3
B*14:08	4	3
B*14:09	5	3
B*14:10	4	3
B*14:11	4	3
B*14:12	4	3
B*14:13	5	3
B*14:14	4	3
B*14:15	5	3
B*14:16	5	3
B*14:17	5	3
B*14:18	5	3
B*14:19	4	3
B*14:20	5	3
B*14:21	0	3
B*14:22	5	3
B*14:23	5	3
B*14:24	5	3
B*14:25	5	3
B*14:26	4	3
B*14:27	5	3
B*14:28	3	3
B*14:29	5	3
B*14:30	5	3
B*14:31	5	3
B*14:32	4	3
B*14:33	5	3
B*14:34	5	3
B*14:35	5	3
B*14:36	5	3
B*14:37	5	2
B*14:38	5	3
B*14:39	5	3
B*14:40	4	3
B*14:41N	5	3
B*14:42	0	3
B*14:43	5	3
B*14:44	5	3
B*14:45	5	3
B*14:46	4	3
B*14:47	4	3
B*14:48	5	3
B*14:49	4	3
B*14:50	5	3
B*14:51	5	3
B*14:52	5	3
B*14:53	4	3
B*14:54	3	3
B*14:55	4	3
B*14:56	5	0
B*14:57	3	3
B*14:58	5	3
B*14:59	5	3
B*14:60	5	3
B*14:61	5	3
B*14:62	5	3
B*14:63	5	3
B*14:64	5	3
B*14:65	4	3
B*14:66	5	3
B*14:67	5	3
B*14:68	5	3
B*14:69N	5	3
B*14:70Q	5	3
B*14:71	4	3
B*14:72N	3	4
B*14:73	3	3
B*14:74	5	3
B*14:75	5	3
B*14:76N	5	3
B*14:77	4	3
B*14:78N	4	3
B*14:79N	5	3
B*14:80	4	3
B*14:81	4	3
B*14:82	4	3
B*14:83	4	3
B*14:84	5	3
B*14:85N	3	3
B*14:86	4	3
B*14:87	4	3
B*14:88	5	3
B*14:89	5	3
B*14:90	5	3
B*15:01	2	0
B*15:02	1	0
B*15:03	2	0
B*15:04	2	0
B*15:05	2	0
B*15:06	2	0
B*15:07	2	0
B*15:08	0	0
B*15:09	4	3
B*15:10	4	3
B*15:101	1	0
B*15:102	2	0
B*15:103	2	0
B*15:104	2	0
B*15:105	2	0
B*15:106	2	0
B*15:107	2	0
B*15:108	4	0
B*15:109	2	0
B*15:11	0	0
B*15:110	2	0
B*15:111N	2	0
B*15:112	1	0
B*15:113	2	0
B*15:114	4	0
B*15:115	4	0
B*15:116	2	0
B*15:117	2	0
B*15:118	2	0
B*15:119	4	0
B*15:12	2	0
B*15:120	2	0
B*15:121	1	0
B*15:122	2	0
B*15:123	2	0
B*15:124	4	0
B*15:125	2	0
B*15:126	2	0
B*15:127	2	0
B*15:128	2	0
B*15:129	2	0
B*15:13	1	0
B*15:131	2	0
B*15:132	2	0
B*15:133	4	3
B*15:134	4	0
B*15:135	2	0
B*15:136	2	0
B*15:137	2	2
B*15:138	2	0
B*15:139	1	0
B*15:14	2	0
B*15:140	2	0
B*15:141	2	0
B*15:142	2	0
B*15:143	0	0
B*15:144	1	0
B*15:145	2	0
B*15:146	2	0
B*15:147	2	0
B*15:148	0	0
B*15:149N	0	4
B*15:15	1	0
B*15:150	2	3
B*15:151	2	0
B*15:152	2	0
B*15:153	4	0
B*15:154	2	0
B*15:155	2	0
B*15:156	2	0
B*15:157	2	0
B*15:158	2	0
B*15:159	2	0
B*15:16	3	0
B*15:160	2	0
B*15:161	4	0
B*15:162	3	0
B*15:163	2	0
B*15:164	2	0
B*15:165	2	0
B*15:166	2	0
B*15:167	2	0
B*15:168	3	0
B*15:169	2	0
B*15:17	3	0
B*15:170	1	0
B*15:171	2	0
B*15:172	2	0
B*15:173	2	0
B*15:174	2	0
B*15:175	2	0
B*15:176	4	0
B*15:177	3	0
B*15:178	2	0
B*15:179	2	0
B*15:18	4	0
B*15:180	1	0
B*15:181N	2	0
B*15:182N	3	3
B*15:183	2	0
B*15:184	2	0
B*15:185	2	0
B*15:186	4	0
B*15:187	2	0
B*15:188	2	3
B*15:189	1	0
B*15:19	2	0
B*15:190N	2	0
B*15:191	1	0
B*15:192	2	0
B*15:193	2	0
B*15:194	1	0
B*15:195	2	0
B*15:196	3	0
B*15:197	4	0
B*15:198	4	0
B*15:199	2	0
B*15:20	2	0
B*15:200	4	0
B*15:201	2	0
B*15:202	2	0
B*15:203	2	0
B*15:204	2	0
B*15:205	2	0
B*15:206	2	0
B*15:207	2	0
B*15:208	3	0
B*15:209N	0	0
B*15:21	1	0
B*15:210	2	0
B*15:211	2	0
B*15:212	6	4
B*15:213	1	0
B*15:214	1	0
B*15:215	0	0
B*15:216	3	0
B*15:217	2	0
B*15:218Q	2	0
B*15:219	2	0
B*15:220	2	0
B*15:221	4	0
B*15:222	3	0
B*15:223	1	0
B*15:224	2	3
B*15:225	2	0
B*15:226N	3	0
B*15:227	2	0
B*15:228	2	0
B*15:229	4	3
B*15:23	4	0
B*15:230	3	0
B*15:231	2	0
B*15:232	2	0
B*15:233	2	0
B*15:234	2	0
B*15:235	2	0
B*15:236	2	0
B*15:237	2	0
B*15:238	4	0
B*15:239	2	0
B*15:24	2	0
B*15:240	2	0
B*15:241	2	0
B*15:242	2	0
B*15:243	2	3
B*15:244	2	0
B*15:245	2	0
B*15:246N	2	4
B*15:247	2	0
B*15:248	2	3
B*15:249	2	0
B*15:25	2	0
B*15:250	2	0
B*15:251	2	0
B*15:252	4	3
B*15:253	2	3
B*15:254	3	0
B*15:255	1	0
B*15:256	2	0
B*15:257	2	0
B*15:258N	2	0
B*15:259	2	0
B*15:260	2	0
B*15:261	2	0
B*15:262N	2	4
B*15:263	4	0
B*15:264	2	0
B*15:265	1	0
B*15:266	2	0
B*15:267	2	0
B*15:268	3	0
B*15:269	2	0
B*15:26N	2	4
B*15:27	2	0
B*15:270	2	0
B*15:271	2	0
B*15:272N	2	0
B*15:273	3	0
B*15:274	2	0
B*15:275	4	0
B*15:276	2	0
B*15:277	2	0
B*15:278	2	0
B*15:279	2	0
B*15:28	2	0
B*15:280	2	0
B*15:281	2	0
B*15:282	2	0
B*15:283	1	0
B*15:284	0	0
B*15:285	2	0
B*15:286	2	0
B*15:287	2	3
B*15:288	2	0
B*15:289	2	0
B*15:29	0	0
B*15:290	4	0
B*15:291	1	0
B*15:292	4	0
B*15:293	4	0
B*15:294N	3	0
B*15:295	2	0
B*15:296	2	0
B*15:297	1	0
B*15:298	2	0
B*15:299	2	0
B*15:30	2	3
B*15:300	2	0
B*15:301	1	0
B*15:302N	1	0
B*15:303	0	2
B*15:304N	3	4
B*15:305	0	0
B*15:306	4	0
B*15:307	4	0
B*15:308	0	0
B*15:309	2	0
B*15:31	1	0
B*15:310	2	0
B*15:311	4	0
B*15:312	4	3
B*15:313	4	3
B*15:314	4	0
B*15:315	2	0
B*15:316	2	0
B*15:317	2	0
B*15:318	2	0
B*15:319	1	0
B*15:32	2	0
B*15:320	2	0
B*15:321Q	2	0
B*15:322	2	0
B*15:323	4	3
B*15:324	2	3
B*15:325	1	0
B*15:326	2	0
B*15:327	2	0
B*15:328	1	0
B*15:329	4	3
B*15:33	2	0
B*15:330	1	0
B*15:331	2	0
B*15:332	2	0
B*15:333	2	0
B*15:334	2	0
B*15:335	4	0
B*15:336	2	0
B*15:337	4	0
B*15:338	4	3
B*15:339	2	0
B*15:34	2	0
B*15:340	2	0
B*15:341	1	0
B*15:342	2	0
B*15:343	2	0
B*15:344	2	0
B*15:345	1	0
B*15:346	2	0
B*15:347	2	0
B*15:348	2	0
B*15:349	2	0
B*15:35	2	0
B*15:350	0	0
B*15:351	4	0
B*15:352	2	0
B*15:353	2	0
B*15:354	4	0
B*15:355	2	0
B*15:356	3	0
B*15:357	1	0
B*15:358	1	0
B*15:359	2	0
B*15:36	2	0
B*15:360	2	0
B*15:361	3	4
B*15:362	3	0
B*15:363	2	0
B*15:364	2	0
B*15:365	2	0
B*15:366	2	0
B*15:367	0	0
B*15:368	2	0
B*15:369	2	0
B*15:37	4	4
B*15:370	2	0
B*15:371	2	0
B*15:372	2	0
B*15:373	2	0
B*15:374	1	0
B*15:375N	2	0
B*15:376	2	0
B*15:377Q	2	0
B*15:378	1	0
B*15:379	2	0
B*15:38	2	0
B*15:380N	4	0
B*15:381	2	0
B*15:382	4	0
B*15:383	2	0
B*15:384	1	0
B*15:385	2	0
B*15:386	2	0
B*15:387	2	0
B*15:388	4	0
B*15:389	2	0
B*15:39	2	0
B*15:390	2	0
B*15:391	2	0
B*15:392	2	0
B*15:393	2	0
B*15:394	1	0
B*15:395	2	0
B*15:396	3	0
B*15:397	2	0
B*15:398	2	0
B*15:399	1	0
B*15:40	2	0
B*15:400N	2	0
B*15:401	2	0
B*15:402	2	0
B*15:403	3	0
B*15:404	1	0
B*15:405	2	0
B*15:406	2	0
B*15:407	2	0
B*15:408	3	0
B*15:409	2	0
B*15:410	2	0
B*15:411	3	0
B*15:412	2	0
B*15:413	2	0
B*15:414	4	0
B*15:415	2	0
B*15:416	2	0
B*15:417	2	0
B*15:418	1	0
B*15:419	2	0
B*15:42	2	2
B*15:420	1	0
B*15:421	2	0
B*15:422	2	0
B*15:423	3	0
B*15:424	3	0
B*15:425	1	0
B*15:426	5	0
B*15:427	4	3
B*15:428	2	0
B*15:429	2	0
B*15:43	2	0
B*15:430	2	0
B*15:431	2	0
B*15:432	2	0
B*15:433	4	0
B*15:434	3	0
B*15:435	4	3
B*15:436	3	0
B*15:437	1	0
B*15:438	1	0
B*15:439	4	3
B*15:44	1	0
B*15:440	2	0
B*15:441	2	0
B*15:442	2	0
B*15:443	2	0
B*15:444	2	0
B*15:445	4	3
B*15:446	3	0
B*15:447	4	0
B*15:448	2	0
B*15:449	2	0
B*15:45	2	4
B*15:450	2	0
B*15:451	4	0
B*15:452	2	0
B*15:453	2	0
B*15:454N	1	0
B*15:455	4	3
B*15:456	2	0
B*15:457	2	0
B*15:458	2	0
B*15:459	2	0
B*15:46	2	0
B*15:460	1	3
B*15:461	2	0
B*15:462	3	0
B*15:463N	2	0
B*15:464	2	0
B*15:465	2	0
B*15:466	2	0
B*15:467	2	0
B*15:468	2	0
B*15:469	2	0
B*15:47	2	0
B*15:470	2	0
B*15:471	2	0
B*15:472	2	0
B*15:473	2	0
B*15:474	2	0
B*15:475	2	0
B*15:476	2	0
B*15:477	2	0
B*15:478	2	0
B*15:479	0	0
B*15:48	2	3
B*15:480	2	0
B*15:481	2	0
B*15:482	2	0
B*15:483N	2	0
B*15:484	2	0
B*15:485	2	2
B*15:486	0	3
B*15:487N	4	0
B*15:488	2	3
B*15:489	2	0
B*15:49	2	0
B*15:490	2	0
B*15:491	1	0
B*15:492	2	0
B*15:493	2	0
B*15:494	2	0
B*15:495	1	0
B*15:496N	2	0
B*15:497	2	0
B*15:498	4	0
B*15:499	2	0
B*15:50	2	0
B*15:500	3	0
B*15:501	2	0
B*15:502	2	0
B*15:503	4	3
B*15:504	1	0
B*15:505	1	0
B*15:506	4	3
B*15:507	2	0
B*15:508	0	0
B*15:509	0	0
B*15:51	4	0
B*15:510	2	0
B*15:511	2	0
B*15:512	2	0
B*15:513	0	0
B*15:514	2	0
B*15:515	2	0
B*15:516	3	0
B*15:517	2	0
B*15:518	2	0
B*15:519	2	0
B*15:52	4	0
B*15:520Q	2	0
B*15:521	2	0
B*15:522	2	0
B*15:523	3	0
B*15:524	2	0
B*15:525	2	0
B*15:526	4	0
B*15:527	2	0
B*15:528N	2	0
B*15:529	2	0
B*15:53	6	4
B*15:530	4	4
B*15:531	2	0
B*15:532	3	0
B*15:533	2	0
B*15:534	2	0
B*15:535	2	0
B*15:536	2	0
B*15:537	1	0
B*15:538	2	0
B*15:539	2	0
B*15:54	2	0
B*15:540N	1	4
B*15:541	2	3
B*15:542	2	0
B*15:543	2	0
B*15:544N	1	3
B*15:545	2	0
B*15:546Q	3	0
B*15:547	2	0
B*15:548	4	0
B*15:549N	2	4
B*15:55	1	0
B*15:550	3	0
B*15:551	2	0
B*15:552	2	2
B*15:553	0	4
B*15:554	2	0
B*15:555	3	0
B*15:556	2	0
B*15:557	1	0
B*15:558	2	0
B*15:559	2	0
B*15:56	2	0
B*15:560	2	0
B*15:561	2	0
B*15:562N	2	0
B*15:563	4	3
B*15:564	2	0
B*15:565	2	0
B*15:566	2	0
B*15:567	1	0
B*15:568	2	0
B*15:57	2	0
B*15:58	2	3
B*15:60	2	0
B*15:61	2	0
B*15:62	2	0
B*15:63	2	4
B*15:64	3	0
B*15:65	2	0
B*15:66	2	0
B*15:67	3	0
B*15:68	2	0
B*15:69	2	0
B*15:70	2	0
B*15:71	2	0
B*15:72	4	0
B*15:73	2	3
B*15:74	2	0
B*15:75	2	0
B*15:76	0	0
B*15:77	2	0
B*15:78	2	0
B*15:79N	2	4
B*15:80	4	0
B*15:81	2	0
B*15:82	2	0
B*15:83	2	2
B*15:84	2	0
B*15:85	2	0
B*15:86	2	3
B*15:87	2	0
B*15:88	1	0
B*15:89	1	0
B*15:90	4	3
B*15:91	2	0
B*15:92	2	0
B*15:93	4	0
B*15:94N	2	4
B*15:95	3	0
B*15:96	2	0
B*15:97	2	0
B*15:98	2	0
B*15:99	4	3
B*18:01	6	0
B*18:02	6	0
B*18:03	6	0
B*18:04	6	0
B*18:05	6	0
B*18:06	6	0
B*18:07	6	0
B*18:08	6	0
B*18:09	6	0
B*18:10	6	0
B*18:100	6	0
B*18:101	6	0
B*18:102	6	0
B*18:103	6	0
B*18:104	6	0
B*18:105	6	0
B*18:106Q	6	0
B*18:107	6	4
B*18:108	6	0
B*18:109	6	0
B*18:11	6	0
B*18:110	6	0
B*18:111	6	0
B*18:112	6	0
B*18:113	6	0
B*18:114	6	0
B*18:115	6	0
B*18:116	6	0
B*18:117	6	0
B*18:118	6	0
B*18:119	6	0
B*18:12	6	0
B*18:120	6	0
B*18:121	6	0
B*18:122	6	3
B*18:123	6	0
B*18:124	6	0
B*18:125	1	0
B*18:126	6	0
B*18:127	6	0
B*18:128	6	0
B*18:129	6	0
B*18:13	6	0
B*18:130	6	0
B*18:131	6	0
B*18:132	6	0
B*18:133	6	0
B*18:134	6	0
B*18:135	6	0
B*18:136	6	0
B*18:137	6	0
B*18:138N	6	0
B*18:139	6	0
B*18:14	6	0
B*18:140	6	0
B*18:141	6	0
B*18:142	6	0
B*18:143	6	0
B*18:144	6	0
B*18:145	6	0
B*18:146	6	0
B*18:147	6	0
B*18:148	6	3
B*18:149	6	0
B*18:15	6	0
B*18:150	6	0
B*18:151	6	0
B*18:152	6	0
B*18:153	6	0
B*18:154N	6	0
B*18:155	6	0
B*18:156	6	0
B*18:157	6	0
B*18:158	6	0
B*18:159	6	0
B*18:160	6	0
B*18:161	6	0
B*18:162	6	0
B*18:163	6	0
B*18:164	6	0
B*18:165	6	4
B*18:166	6	0
B*18:167	6	0
B*18:168	6	3
B*18:169	6	0
B*18:170	6	0
B*18:171	6	4
B*18:172	6	0
B*18:173	6	0
B*18:174	6	0
B*18:175	6	0
B*18:176	6	0
B*18:177	6	0
B*18:178	7	0
B*18:179	6	0
B*18:17N	3	3
B*18:18	6	0
B*18:180	6	0
B*18:181	6	0
B*18:182N	6	4
B*18:183	6	0
B*18:184	6	0
B*18:185	6	0
B*18:186	6	0
B*18:187	6	0
B*18:188	6	0
B*18:189	6	3
B*18:19	6	0
B*18:190	6	0
B*18:191	6	1
B*18:192	6	0
B*18:193	6	0
B*18:194	6	0
B*18:195	6	0
B*18:20	6	0
B*18:21	6	0
B*18:22	6	0
B*18:23N	6	0
B*18:24	6	0
B*18:25	6	0
B*18:26	6	3
B*18:27	6	0
B*18:28	6	0
B*18:29	0	0
B*18:30	6	0
B*18:31	6	0
B*18:32	6	0
B*18:33	6	0
B*18:34	6	0
B*18:35	6	0
B*18:36	6	0
B*18:37	6	0
B*18:38	6	0
B*18:39	6	0
B*18:40	6	0
B*18:41	6	0
B*18:42	6	0
B*18:43	6	0
B*18:44	6	4
B*18:45	6	0
B*18:46	6	0
B*18:47	6	0
B*18:48	6	0
B*18:49	6	0
B*18:50	6	0
B*18:51	6	0
B*18:52	6	0
B*18:53	6	0
B*18:54	6	0
B*18:55	6	0
B*18:56	6	0
B*18:57	6	0
B*18:58	6	0
B*18:59	6	0
B*18:60	6	0
B*18:61	6	3
B*18:62	6	0
B*18:63	6	0
B*18:64	6	0
B*18:65	6	0
B*18:66	6	0
B*18:67	6	0
B*18:68	6	0
B*18:69	6	0
B*18:70	6	0
B*18:71	6	0
B*18:72	7	0
B*18:73	6	0
B*18:74N	6	0
B*18:75	6	0
B*18:76	6	0
B*18:77	6	0
B*18:78	6	0
B*18:79	6	0
B*18:80	6	0
B*18:81	6	0
B*18:82	6	0
B*18:83	6	0
B*18:84	6	0
B*18:85	6	0
B*18:86	6	0
B*18:87	6	0
B*18:88	6	0
B*18:89	6	0
B*18:90	6	0
B*18:91	6	0
B*18:92	6	0
B*18:93	6	0
B*18:94N	6	4
B*18:95	6	0
B*18:96	6	0
B*18:97	6	4
B*18:98	6	0
B*18:99	6	0
B*27:01	5	4
B*27:02	5	4
B*27:03	5	4
B*27:04	5	4
B*27:05	5	4
B*27:06	5	4
B*27:07	5	3
B*27:08	5	4
B*27:09	5	3
B*27:10	5	4
B*27:100	5	4
B*27:101	5	4
B*27:102	5	4
B*27:103	5	4
B*27:104	5	4
B*27:105	5	4
B*27:106	5	3
B*27:107	5	4
B*27:108	5	4
B*27:109	5	4
B*27:11	5	3
B*27:110	5	4
B*27:111	5	4
B*27:112	5	4
B*27:113	5	4
B*27:114	5	4
B*27:115	5	4
B*27:116	5	4
B*27:117	5	4
B*27:118	5	4
B*27:119	5	4
B*27:12	5	4
B*27:120	5	4
B*27:121	5	4
B*27:122	5	4
B*27:123	5	4
B*27:124	5	4
B*27:125	5	3
B*27:126	5	4
B*27:127	5	4
B*27:128	5	4
B*27:129	5	4
B*27:13	5	4
B*27:130	5	3
B*27:131	5	4
B*27:132	5	4
B*27:133	5	4
B*27:134	5	4
B*27:135	5	4
B*27:136	5	3
B*27:137	5	4
B*27:138	5	4
B*27:139	5	4
B*27:14	5	4
B*27:140	5	4
B*27:141	5	4
B*27:142	5	4
B*27:143	5	4
B*27:144	5	4
B*27:145	5	4
B*27:146	5	4
B*27:147	5	4
B*27:148	5	4
B*27:149	5	4
B*27:15	5	4
B*27:150	5	4
B*27:151	5	4
B*27:152	5	4
B*27:153	5	1
B*27:154	5	4
B*27:155	5	4
B*27:156	5	4
B*27:157	3	0
B*27:158	5	4
B*27:159	5	4
B*27:16	5	4
B*27:160	5	4
B*27:161	5	4
B*27:162	5	4
B*27:163	5	4
B*27:164	5	3
B*27:165	5	4
B*27:166	5	4
B*27:167	5	4
B*27:168	5	3
B*27:169	5	4
B*27:17	5	4
B*27:170	5	4
B*27:171	5	4
B*27:172	5	4
B*27:173	5	4
B*27:174	5	4
B*27:175	5	4
B*27:176N	5	4
B*27:177	5	4
B*27:178	5	4
B*27:179	5	4
B*27:18	5	4
B*27:180	5	4
B*27:181	5	4
B*27:182	5	4
B*27:183	5	4
B*27:184	5	4
B*27:185Q	5	4
B*27:186	5	4
B*27:187	5	3
B*27:188	5	4
B*27:189	5	4
B*27:19	5	4
B*27:190	5	4
B*27:191	5	4
B*27:192	5	4
B*27:193	5	4
B*27:194	5	4
B*27:195	5	4
B*27:196	5	4
B*27:197	5	4
B*27:198	2	4
B*27:199	5	4
B*27:20	5	3
B*27:200	5	4
B*27:201	5	4
B*27:202	5	4
B*27:203	5	4
B*27:204	5	4
B*27:205	5	4
B*27:206	5	4
B*27:207	5	4
B*27:208	5	4
B*27:209	5	4
B*27:21	5	4
B*27:210	5	4
B*27:211	5	4
B*27:212N	5	4
B*27:213	5	4
B*27:214	5	4
B*27:215N	5	4
B*27:216	5	4
B*27:217	5	4
B*27:218	5	3
B*27:219	5	3
B*27:220	5	4
B*27:221	5	4
B*27:222	5	4
B*27:223N	5	3
B*27:224	2	4
B*27:225N	5	4
B*27:226	5	4
B*27:227	5	4
B*27:228	5	4
B*27:229	5	4
B*27:23	3	4
B*27:230	5	4
B*27:231	5	4
B*27:232	5	4
B*27:24	5	3
B*27:25	5	4
B*27:26	5	4
B*27:27	5	3
B*27:28	5	4
B*27:29	5	4
B*27:30	5	4
B*27:31	5	4
B*27:32	5	4
B*27:33	5	3
B*27:34	5	4
B*27:35	5	3
B*27:36	5	4
B*27:37	2	4
B*27:38	5	4
B*27:39	5	4
B*27:40	5	4
B*27:41	5	4
B*27:42	5	4
B*27:43	5	3
B*27:44	5	4
B*27:45	5	4
B*27:46	5	3
B*27:47	5	4
B*27:48	5	4
B*27:49	5	4
B*27:50	5	4
B*27:51	5	4
B*27:52	2	4
B*27:53	5	4
B*27:54	5	4
B*27:55	5	4
B*27:56	5	4
B*27:57	5	4
B*27:58	5	4
B*27:59N	5	4
B*27:60	5	4
B*27:61	5	4
B*27:62	5	4
B*27:63	5	4
B*27:64N	5	4
B*27:65N	5	4
B*27:66N	5	4
B*27:67	2	4
B*27:68	5	4
B*27:69	5	4
B*27:70	5	4
B*27:71	5	4
B*27:72	5	4
B*27:73	5	4
B*27:74	5	4
B*27:75	5	4
B*27:76	5	3
B*27:77	5	4
B*27:78	5	4
B*27:79	5	4
B*27:80	5	4
B*27:81	5	4
B*27:82	5	4
B*27:83	5	4
B*27:84	5	4
B*27:85	5	4
B*27:86	5	4
B*27:87	5	4
B*27:88	5	4
B*27:89	5	4
B*27:90	5	4
B*27:91	5	4
B*27:92	5	4
B*27:93	5	4
B*27:94N	5	4
B*27:95	5	4
B*27:96	5	4
B*27:97	5	4
B*27:98	5	4
B*27:99	5	4
B*35:01	0	0
B*35:02	0	3
B*35:03	0	3
B*35:04	0	3
B*35:05	0	4
B*35:06	0	3
B*35:07	0	0
B*35:08	0	0
B*35:09	0	3
B*35:10	1	0
B*35:100	0	0
B*35:101	0	0
B*35:102	0	0
B*35:103	0	0
B*35:104	0	0
B*35:105	0	0
B*35:106	0	3
B*35:107	0	0
B*35:108	0	0
B*35:109	0	3
B*35:11	0	0
B*35:110	0	0
B*35:111	0	0
B*35:112	0	0
B*35:113	0	0
B*35:114	0	4
B*35:115	0	0
B*35:116	0	0
B*35:117	0	4
B*35:118	0	0
B*35:119	0	0
B*35:12	0	3
B*35:120	0	0
B*35:121	0	4
B*35:122	0	0
B*35:123	0	0
B*35:124	0	0
B*35:125	0	0
B*35:126	0	0
B*35:127	0	3
B*35:128	0	3
B*35:129N	0	3
B*35:13	1	3
B*35:130N	1	3
B*35:131	0	0
B*35:132	0	0
B*35:133	0	4
B*35:134N	0	0
B*35:135	0	0
B*35:136	0	3
B*35:137	0	0
B*35:138	0	0
B*35:139	0	0
B*35:14	0	0
B*35:140	0	0
B*35:141	0	0
B*35:142	0	0
B*35:143	0	0
B*35:144	0	0
B*35:145N	0	0
B*35:146	0	0
B*35:147	0	0
B*35:148	0	0
B*35:149	0	3
B*35:15	0	0
B*35:150	0	3
B*35:151	0	3
B*35:152	0	3
B*35:153	0	3
B*35:154	0	3
B*35:155	0	3
B*35:156	0	3
B*35:157	0	3
B*35:158	0	0
B*35:159	0	0
B*35:16	1	0
B*35:160	0	3
B*35:161	0	0
B*35:162	0	3
B*35:163	0	3
B*35:164	0	4
B*35:165N	0	4
B*35:166	0	0
B*35:167	0	3
B*35:168	0	0
B*35:169	0	3
B*35:17	0	0
B*35:170	0	0
B*35:171	0	0
B*35:172	0	3
B*35:173	1	4
B*35:174	0	0
B*35:175	0	0
B*35:176	0	0
B*35:177	0	0
B*35:178	0	0
B*35:179	0	3
B*35:18	0	3
B*35:180	0	0
B*35:181	0	3
B*35:182	0	3
B*35:183	0	3
B*35:184	0	3
B*35:185	0	0
B*35:186	1	4
B*35:187	0	0
B*35:188	0	0
B*35:189	0	0
B*35:19	0	0
B*35:190	0	0
B*35:191	0	0
B*35:192	0	0
B*35:193	0	3
[truncated: 2,986 more rows]

## Sheet: HLA-C
allele	cluster number of N-terminus	cluster number of C-terminus
C*01:02	3	1
C*01:03	3	1
C*01:04	3	1
C*01:05	3	1
C*01:06	3	1
C*01:07	3	1
C*01:08	3	1
C*01:09	3	1
C*01:10	3	1
C*01:100	3	1
C*01:101	3	1
C*01:102	3	1
C*01:103	3	1
C*01:104	3	1
C*01:105	3	1
C*01:106	3	1
C*01:107	3	1
C*01:108	3	1
C*01:109N	3	1
C*01:11	3	1
C*01:110	3	1
C*01:111N	3	1
C*01:112	3	1
C*01:113	3	1
C*01:114	3	1
C*01:115	3	1
C*01:116	3	1
C*01:117N	3	1
C*01:118	3	1
C*01:119	3	1
C*01:12	3	1
C*01:120	3	1
C*01:121Q	3	1
C*01:122	3	1
C*01:123	3	1
C*01:124	3	1
C*01:125	3	1
C*01:126	3	1
C*01:127	3	1
C*01:128	3	1
C*01:129	3	1
C*01:13	3	1
C*01:130	3	1
C*01:131	3	1
C*01:132	3	1
C*01:133	3	1
C*01:134	3	1
C*01:135	3	1
C*01:136	3	1
C*01:137N	3	1
C*01:138	3	1
C*01:139	3	1
C*01:14	3	1
C*01:140	3	1
C*01:141	3	1
C*01:142	3	1
C*01:143N	3	1
C*01:144	3	1
C*01:145	3	1
C*01:146	3	1
C*01:147	3	1
C*01:148	3	1
C*01:149	3	1
C*01:15	3	1
C*01:150	3	1
C*01:151	3	1
C*01:152	3	1
C*01:153	3	1
C*01:154	3	1
C*01:155	3	1
C*01:156	3	1
C*01:157	3	1
C*01:158	3	1
C*01:159	3	1
C*01:16	3	1
C*01:160	3	1
C*01:161	3	1
C*01:162	3	1
C*01:163	3	1
C*01:164	3	1
C*01:165	3	1
C*01:166	3	1
C*01:167	3	1
C*01:168	2	1
C*01:169	2	1
C*01:17	3	1
C*01:170	3	1
C*01:171N	3	1
C*01:172	3	1
C*01:173	3	1
C*01:174	3	1
C*01:175	3	1
C*01:176	3	1
C*01:177	5	1
C*01:178	3	1
C*01:179	3	1
C*01:18	3	1
C*01:180	3	1
C*01:181N	3	1
C*01:182	3	1
C*01:183	3	1
C*01:184	3	1
C*01:185Q	3	1
C*01:186	1	1
C*01:187	3	1
C*01:188	3	1
C*01:189	3	1
C*01:19	3	1
C*01:190	3	1
C*01:191	3	1
C*01:192	3	1
C*01:193	3	1
C*01:194	3	1
C*01:195	3	1
C*01:196	3	1
C*01:197	3	1
C*01:20	3	1
C*01:21	3	0
C*01:22	3	1
C*01:23	3	1
C*01:24	3	1
C*01:25	3	1
C*01:26	3	1
C*01:27	3	1
C*01:28	3	1
C*01:29	3	1
C*01:30	3	1
C*01:31	3	1
C*01:32	3	1
C*01:33	3	1
C*01:34	3	1
C*01:35	3	1
C*01:36	3	1
C*01:37N	3	1
C*01:38	3	1
C*01:39	3	1
C*01:40	3	1
C*01:41	3	1
C*01:42	3	1
C*01:43	1	1
C*01:44	3	1
C*01:45	3	1
C*01:46	3	1
C*01:47	3	1
C*01:48	3	1
C*01:49	3	1
C*01:50	3	1
C*01:51	3	1
C*01:52	3	1
C*01:53	3	1
C*01:54	3	1
C*01:55	3	1
C*01:56N	3	1
C*01:57	3	1
C*01:58	3	1
C*01:59	3	1
C*01:60	3	1
C*01:61	3	1
C*01:62	3	1
C*01:63	3	1
C*01:64	3	1
C*01:65	3	1
C*01:66	3	1
C*01:67	3	1
C*01:68	3	1
C*01:69N	3	1
C*01:70	3	1
C*01:71	3	1
C*01:72	3	1
C*01:73	3	1
C*01:74	3	1
C*01:75	3	1
C*01:76	3	1
C*01:77	3	1
C*01:78	3	1
C*01:79	3	1
C*01:80	3	1
C*01:81	3	1
C*01:82	3	1
C*01:83	3	1
C*01:84	3	1
C*01:85	3	1
C*01:86N	3	1
C*01:87	3	1
C*01:88	3	1
C*01:89N	3	1
C*01:90	3	1
C*01:91	3	1
C*01:92	3	1
C*01:93	3	1
C*01:94	3	1
C*01:95	3	1
C*01:96	3	1
C*01:97	3	1
C*01:98N	3	1
C*01:99	3	1
C*02:02	2	0
C*02:03	2	0
C*02:04	2	0
C*02:05	2	1
C*02:06	2	1
C*02:07	2	0
C*02:08	2	0
C*02:09	2	0
C*02:10	2	0
C*02:100	2	0
C*02:101	2	0
C*02:102	2	0
C*02:103	2	0
C*02:104	0	0
C*02:105N	2	0
C*02:106	2	0
C*02:107	5	0
C*02:108	2	0
C*02:109	2	0
C*02:11	2	0
C*02:110	2	0
C*02:111	2	1
C*02:112	2	0
C*02:113	2	0
C*02:114	2	0
C*02:115	2	0
C*02:116	2	0
C*02:117	2	0
C*02:118	2	0
C*02:119	2	0
C*02:12	2	0
C*02:120	2	0
C*02:121N	2	1
C*02:122	2	0
C*02:123	2	0
C*02:124	2	0
C*02:125	2	0
C*02:126	2	0
C*02:127	2	0
C*02:128	2	0
C*02:129	2	0
C*02:13	2	0
C*02:130	2	0
C*02:131	2	0
C*02:132	2	0
C*02:133	2	0
C*02:134	2	0
C*02:135N	2	0
C*02:136	2	0
C*02:137	2	0
C*02:138	2	0
C*02:139	2	0
C*02:14	2	0
C*02:140	2	0
C*02:141	2	0
C*02:142	2	0
C*02:143	2	0
C*02:144	2	0
C*02:145	2	0
C*02:146	2	0
C*02:147	2	0
C*02:148	2	0
C*02:149	2	0
C*02:15	2	0
C*02:150N	2	0
C*02:151	2	0
C*02:152	2	0
C*02:153	2	0
C*02:154	2	0
C*02:155	2	0
C*02:156	2	0
C*02:157	2	0
C*02:158	2	0
C*02:159	2	0
C*02:16	2	0
C*02:160	2	0
C*02:161	2	0
C*02:162	2	0
C*02:163	2	0
C*02:164	2	0
C*02:165N	2	0
C*02:166	2	0
C*02:167	2	0
C*02:168	2	0
C*02:169N	2	0
C*02:17	2	0
C*02:170	2	0
C*02:171	2	0
C*02:172	2	0
C*02:173	2	0
C*02:174	2	0
C*02:175	2	0
C*02:176	2	0
C*02:177	2	0
C*02:178	2	0
C*02:179	2	0
C*02:18	2	0
C*02:180	2	0
C*02:181	2	0
C*02:182	2	0
C*02:183	2	0
C*02:184	2	0
C*02:185	2	0
C*02:186	2	0
C*02:187	2	0
C*02:188	2	0
C*02:189	2	0
C*02:19	2	1
C*02:190	2	0
C*02:191	2	0
C*02:192N	2	0
C*02:20	2	0
C*02:21	2	0
C*02:22	2	1
C*02:23	2	1
C*02:24	2	0
C*02:25Q	2	0
C*02:26	2	0
C*02:27	2	0
C*02:28	2	0
C*02:29	2	0
C*02:30	2	0
C*02:31	2	0
C*02:32	2	0
C*02:33	2	0
C*02:34	2	0
C*02:35	2	0
C*02:36	2	0
C*02:37	2	0
C*02:38	2	1
C*02:39	2	0
C*02:40	2	0
C*02:42	2	0
C*02:43	2	0
C*02:44	2	0
C*02:45	2	0
C*02:46	2	0
C*02:47	2	1
C*02:48	2	0
C*02:49	2	0
C*02:50	2	0
C*02:51	2	0
C*02:52N	2	0
C*02:53	2	0
C*02:54	2	0
C*02:55	2	0
C*02:56	2	0
C*02:57	2	0
C*02:58	2	0
C*02:59	2	0
C*02:60	2	0
C*02:61	2	0
C*02:62	2	0
C*02:63	2	0
C*02:64	2	0
C*02:65	2	0
C*02:66	2	0
C*02:67Q	2	0
C*02:68	2	0
C*02:69	2	0
C*02:70	2	0
C*02:71	2	0
C*02:72	2	0
C*02:73	2	0
C*02:74	2	0
C*02:75	2	0
C*02:76	2	0
C*02:77	2	0
C*02:78	2	0
C*02:79	2	0
C*02:80	2	0
C*02:81	2	0
C*02:82	2	0
C*02:83	2	0
C*02:84	2	0
C*02:85	2	0
C*02:86	2	0
C*02:87	1	0
C*02:88	2	0
C*02:89	2	0
C*02:90	2	0
C*02:91	2	0
C*02:92N	2	1
C*02:93	2	0
C*02:94	1	0
C*02:95	2	0
C*02:96	2	0
C*02:97	2	0
C*02:98	2	0
C*02:99	2	0
C*03:02	2	0
C*03:03	2	1
C*03:04	2	1
C*03:05	2	1
C*03:06	2	1
C*03:07	2	1
C*03:08	2	1
C*03:09	2	1
C*03:10	2	1
C*03:100	2	1
C*03:101	2	1
C*03:102	2	1
C*03:103	2	1
C*03:104	2	1
C*03:105	2	1
C*03:106	2	1
C*03:107	2	1
C*03:108	2	0
C*03:109	2	1
C*03:11	2	1
C*03:110	2	0
C*03:111	2	1
C*03:112	2	1
C*03:113	2	1
C*03:114	2	1
C*03:115	2	1
C*03:116	2	1
C*03:117	2	1
C*03:118	2	1
C*03:119	2	0
C*03:120	2	1
C*03:121N	2	0
C*03:122	2	1
C*03:123	2	1
C*03:124	2	1
C*03:125	2	1
C*03:126	2	1
C*03:127	2	1
C*03:128	2	1
C*03:129	2	1
C*03:13	2	1
C*03:130	2	1
C*03:131	2	1
C*03:132	2	0
C*03:133	2	1
C*03:134	2	1
C*03:135	2	1
C*03:136	2	1
C*03:137	2	1
C*03:138	2	1
C*03:139	2	0
C*03:14	2	0
C*03:140	2	1
C*03:141	2	1
C*03:142	2	1
C*03:143	2	1
C*03:144	2	1
C*03:145	2	1
C*03:146	2	0
C*03:147	2	1
C*03:148	2	1
C*03:149	2	1
C*03:15	2	0
C*03:150	2	1
C*03:151	2	1
C*03:152	2	1
C*03:153	2	1
C*03:154	2	1
C*03:155	2	1
C*03:156	2	1
C*03:157	2	1
C*03:158	2	1
C*03:159	2	1
C*03:16	2	0
C*03:160	2	1
C*03:161	2	1
C*03:162	2	1
C*03:163	2	1
C*03:164	2	1
C*03:165	2	1
C*03:166	2	1
C*03:167	2	1
C*03:168	2	1
C*03:169Q	2	0
C*03:17	2	1
C*03:170	2	1
C*03:171	2	1
C*03:172	2	1
C*03:173	2	1
C*03:174	2	1
C*03:175	2	0
C*03:176	2	1
C*03:177	2	1
C*03:178	2	1
C*03:179	2	1
C*03:18	2	1
C*03:180	2	1
C*03:181	2	1
C*03:182	2	1
C*03:183	2	1
C*03:184	2	1
C*03:185	2	1
C*03:186	2	1
C*03:187	2	1
C*03:188	2	1
C*03:189N	2	0
C*03:19	2	1
C*03:190	2	0
C*03:191	2	1
C*03:192	2	1
C*03:193	2	1
C*03:194	2	0
C*03:195	2	1
C*03:196	2	1
C*03:197	2	0
C*03:198	2	0
C*03:199	2	0
C*03:200	2	0
C*03:201N	2	0
C*03:202	2	1
C*03:203	2	1
C*03:204	2	1
C*03:205	2	1
C*03:206	2	1
C*03:207	2	1
C*03:208N	2	1
C*03:209	2	1
C*03:20N	5	0
C*03:21	2	1
C*03:210	2	1
C*03:211	2	1
C*03:212	2	1
C*03:213	2	1
C*03:214	2	1
C*03:215	2	1
C*03:216	2	0
C*03:217	2	1
C*03:218	2	1
C*03:219	2	1
C*03:220	2	1
C*03:221	2	0
C*03:222	2	0
C*03:223	2	1
C*03:224N	2	0
C*03:225	2	0
C*03:226	2	0
C*03:227	2	1
C*03:228	2	1
C*03:229N	2	1
C*03:22Q	2	1
C*03:230	2	1
C*03:231	1	1
C*03:232	2	1
C*03:233	2	1
C*03:234	2	1
C*03:235	2	1
C*03:236	2	1
C*03:237	2	1
C*03:238	2	0
C*03:239	2	1
C*03:23N	2	1
C*03:24	2	1
C*03:240	2	0
C*03:241	2	1
C*03:242	2	1
C*03:243	2	1
C*03:244Q	2	1
C*03:245	2	0
C*03:246	2	1
C*03:247	2	1
C*03:248	0	0
C*03:249	2	1
C*03:25	2	1
C*03:250	2	1
C*03:251	2	1
C*03:252	2	1
C*03:253	2	1
C*03:254	2	1
C*03:255	2	1
C*03:256	2	1
C*03:257	2	1
C*03:258	2	0
C*03:259	2	1
C*03:26	2	1
C*03:260	2	1
C*03:261	2	1
C*03:262	2	1
C*03:263	2	1
C*03:264	2	0
C*03:265N	2	1
C*03:266	2	1
C*03:267	2	1
C*03:268	2	1
C*03:269	2	1
C*03:27	2	1
C*03:270	2	1
C*03:271	2	0
C*03:272	2	1
C*03:273	2	1
C*03:274	2	1
C*03:275	2	1
C*03:276	2	1
C*03:277N	2	1
C*03:278	2	1
C*03:279	2	0
C*03:28	2	1
C*03:280	1	1
C*03:281	2	1
C*03:282	2	1
C*03:283	2	1
C*03:284	2	1
C*03:285	2	1
C*03:286	2	1
C*03:287	2	1
C*03:288	2	1
C*03:289	2	1
C*03:29	2	1
C*03:290	2	1
C*03:291	2	1
C*03:292	2	1
C*03:293	2	1
C*03:294	2	1
C*03:295	2	1
C*03:296	2	1
C*03:297	2	1
C*03:298	2	0
C*03:299	2	0
C*03:30	2	1
C*03:300	2	0
C*03:301	2	0
C*03:302	2	1
C*03:303	2	1
C*03:304	2	1
C*03:305	2	1
C*03:306	2	1
C*03:307	2	1
C*03:308	2	1
C*03:309	2	1
C*03:31	2	1
C*03:310	2	1
C*03:311	2	1
C*03:312	2	1
C*03:313	2	1
C*03:314	2	1
C*03:315	2	0
C*03:316N	2	1
C*03:317	2	1
C*03:318N	2	1
C*03:319	2	1
C*03:32	2	1
C*03:320	2	1
C*03:321	2	1
C*03:322	2	1
C*03:323N	2	1
C*03:324	2	1
C*03:325	2	1
C*03:326	2	1
C*03:327	2	1
C*03:328	2	1
C*03:329	2	0
C*03:33	2	0
C*03:330	2	0
C*03:331	2	1
C*03:332	2	0
C*03:333	2	1
C*03:334	2	1
C*03:335	2	1
C*03:336	2	1
C*03:337	2	1
C*03:338	2	0
C*03:339	2	1
C*03:34	2	1
C*03:340	2	1
C*03:341	2	1
C*03:342	2	1
C*03:343	2	1
C*03:344	5	1
C*03:345	2	1
C*03:346	2	1
C*03:347	2	1
C*03:348	2	1
C*03:349	2	0
C*03:35	2	1
C*03:350	2	0
C*03:351	2	1
C*03:352	2	1
C*03:353	2	1
C*03:354	2	1
C*03:355	2	1
C*03:356	2	1
C*03:357	2	1
C*03:358	2	1
C*03:359	2	1
C*03:36	2	0
C*03:360	2	1
C*03:361	2	0
C*03:362	2	1
C*03:363N	2	0
C*03:364	2	1
C*03:365	2	0
C*03:366N	2	1
C*03:367	2	1
C*03:368	2	1
C*03:369	2	1
C*03:37	2	1
C*03:370	2	1
C*03:371	2	0
C*03:372	2	1
C*03:373	2	0
C*03:374	2	1
C*03:375	2	1
C*03:376	2	1
C*03:377N	2	1
C*03:378	2	1
C*03:379	2	1
C*03:38	2	1
C*03:380N	2	1
C*03:381	2	1
C*03:382	2	1
C*03:383	2	1
C*03:384	2	1
C*03:385	2	1
C*03:386	2	1
C*03:387	2	1
C*03:388	2	1
C*03:389	2	1
C*03:39	5	1
C*03:390	2	1
C*03:391N	2	1
C*03:392N	2	0
C*03:393	2	1
C*03:394	2	1
C*03:395	2	1
C*03:396N	2	1
C*03:397	2	1
C*03:398	2	1
C*03:399	2	1
C*03:40	2	0
C*03:400	2	1
C*03:401	2	1
C*03:402	2	0
C*03:403	2	0
C*03:404	2	1
C*03:405	2	1
C*03:406	2	0
C*03:407	2	1
C*03:408	2	1
C*03:409	2	1
C*03:41	2	1
C*03:410	2	1
C*03:411	2	0
C*03:412	2	1
C*03:413	2	1
C*03:414	2	1
C*03:415	2	1
C*03:416	2	1
C*03:417	2	1
C*03:418	2	1
C*03:419	2	1
C*03:42	2	0
C*03:420	2	1
C*03:421N	5	0
C*03:422	2	1
C*03:423	2	1
C*03:424N	2	1
C*03:425	2	0
C*03:426	2	1
C*03:427	2	1
C*03:428	2	1
C*03:429	2	0
C*03:43	2	0
C*03:430	2	1
C*03:431	2	0
C*03:432N	2	1
C*03:433	2	0
C*03:434	2	1
C*03:435	2	1
C*03:436	2	1
C*03:437	2	1
C*03:438	2	1
C*03:439	2	1
C*03:44	2	1
C*03:440	2	1
C*03:441	2	1
C*03:442Q	2	1
C*03:443	2	1
C*03:444N	2	1
C*03:445N	2	1
C*03:446N	2	1
C*03:447N	2	1
C*03:448Q	2	1
C*03:449N	5	0
C*03:45	2	1
C*03:450	2	1
C*03:451	2	1
C*03:452	2	0
C*03:453	2	1
C*03:454	2	1
C*03:455	2	1
C*03:456	2	1
C*03:457	2	1
C*03:458	2	1
C*03:459	2	1
C*03:46	2	1
C*03:460	2	1
C*03:461	2	1
C*03:462N	2	1
C*03:463N	2	1
C*03:464	2	1
C*03:465	2	1
C*03:466	2	1
C*03:467	2	1
C*03:468	2	0
C*03:469	2	1
C*03:47	2	1
C*03:470N	5	0
C*03:471	2	1
C*03:472	2	1
C*03:473	2	0
C*03:474	2	1
C*03:475	2	0
C*03:476	2	1
C*03:477	2	1
C*03:478	2	1
C*03:479	2	1
C*03:48	2	1
C*03:480	2	1
C*03:481	2	1
C*03:482	2	1
C*03:483	2	1
C*03:484	2	1
C*03:485	2	1
C*03:486	2	1
C*03:487	2	1
C*03:488	2	1
C*03:489	2	0
C*03:49	2	1
C*03:490	2	1
C*03:491	2	1
C*03:492	2	1
C*03:493	2	1
C*03:494	2	1
C*03:495	2	1
C*03:496	2	1
C*03:497	2	0
C*03:498	2	1
C*03:499	2	1
C*03:50	2	1
C*03:500	2	1
C*03:501	2	1
C*03:502	2	1
C*03:503	2	1
C*03:504	3	1
C*03:505	2	0
C*03:506	2	1
C*03:507	2	1
C*03:508N	2	0
C*03:509N	2	0
C*03:51	2	1
C*03:510N	3	0
C*03:511N	2	0
C*03:512	2	1
C*03:513	2	1
C*03:514	2	0
C*03:515	2	1
C*03:516	2	1
C*03:517	2	1
C*03:518	2	1
C*03:519	2	1
C*03:52	2	1
C*03:520	2	1
C*03:521	2	1
C*03:522	2	1
C*03:523	2	1
C*03:524	2	1
C*03:525	2	1
C*03:526	2	1
C*03:527	2	1
C*03:528	2	1
C*03:529	2	1
C*03:53	2	1
C*03:54	2	1
C*03:55	2	1
C*03:56	2	1
C*03:57	2	1
C*03:58	2	1
C*03:59	2	1
C*03:60	2	0
C*03:61	2	1
C*03:62	2	1
C*03:63	2	1
C*03:64	2	1
C*03:65	2	1
C*03:66	2	1
C*03:67	2	1
C*03:68	2	1
C*03:69	2	1
C*03:70	2	1
C*03:71	2	0
C*03:72	2	1
C*03:73	2	1
C*03:74	2	1
C*03:75	2	1
C*03:76	2	1
C*03:77	2	1
C*03:78	2	1
C*03:79	2	1
C*03:80	2	1
C*03:81	2	1
C*03:82	2	1
C*03:83	2	1
C*03:84	2	0
C*03:85	2	1
C*03:86	2	1
C*03:87	2	1
C*03:88	2	1
C*03:89	2	0
C*03:90	2	1
C*03:91	2	1
C*03:92	2	1
C*03:93	2	1
C*03:94	2	1
C*03:95	2	0
C*03:96	2	1
C*03:97	2	1
C*03:98	2	1
C*04:01	1	1
C*04:03	2	1
C*04:04	1	1
C*04:05	1	1
C*04:06	2	1
C*04:07	5	1
C*04:08	1	1
C*04:09N	1	1
C*04:10	1	1
C*04:100	1	1
C*04:101	1	1
C*04:102	1	1
C*04:103	1	1
C*04:104	1	1
C*04:105N	1	0
C*04:106	1	1
C*04:107	2	1
C*04:108	1	1
C*04:109	1	1
C*04:11	1	1
C*04:110	1	1
C*04:111	1	1
C*04:112	1	1
C*04:113	1	1
C*04:114	1	1
C*04:115N	4	0
C*04:116	1	1
C*04:117	1	1
C*04:118	1	1
C*04:119	1	1
C*04:12	1	1
C*04:120	1	1
C*04:121	1	1
C*04:122	1	1
C*04:123N	1	0
C*04:124	1	1
C*04:125	1	1
C*04:126	1	1
C*04:127	1	1
C*04:128	1	1
C*04:129	1	1
C*04:13	1	1
C*04:130	1	1
C*04:131	1	1
C*04:132	1	1
C*04:133	1	1
C*04:134	1	1
C*04:135	1	1
C*04:136	1	1
C*04:137	1	1
C*04:138	1	1
C*04:139	1	1
C*04:14	1	1
C*04:140	1	1
C*04:141	1	1
C*04:142	1	1
C*04:143	1	1
C*04:144	1	1
C*04:145	1	1
C*04:146	1	1
C*04:147	2	1
C*04:148	1	1
C*04:149	1	1
C*04:15	1	1
C*04:150	1	1
C*04:151	1	1
C*04:152	1	1
C*04:153	5	1
C*04:154	1	0
C*04:155	1	1
C*04:156	1	1
C*04:157	1	1
C*04:158	1	1
C*04:159	1	1
C*04:16	1	1
C*04:160	2	1
C*04:161	1	1
C*04:162	1	1
C*04:163	1	1
C*04:164	1	1
C*04:165	1	1
C*04:166	1	1
C*04:167	1	1
C*04:168	1	1
C*04:169	1	1
C*04:17	1	1
C*04:170N	1	0
C*04:171	2	1
C*04:172	1	1
C*04:173N	1	0
C*04:174	1	1
C*04:175	1	1
C*04:176	1	1
C*04:177	1	1
C*04:178	1	1
C*04:179	1	1
C*04:18	1	1
C*04:180	1	1
C*04:181	1	1
C*04:182	1	1
C*04:183	1	1
C*04:184	1	1
C*04:185	1	1
C*04:186	1	1
C*04:187	1	1
C*04:188	1	1
C*04:189	1	1
C*04:19	1	1
C*04:190	2	1
C*04:191N	1	0
C*04:192	1	1
C*04:193	1	1
C*04:194	1	1
C*04:195	1	1
C*04:196	1	1
C*04:197	1	1
C*04:198	1	1
C*04:199	1	1
C*04:20	1	1
C*04:200	1	1
C*04:201	1	1
C*04:202	1	1
C*04:203N	1	1
C*04:204	1	1
C*04:205N	1	0
C*04:206	1	1
C*04:207	1	1
C*04:208	1	1
C*04:209	1	1
C*04:210	1	1
C*04:211	1	1
C*04:212	1	1
C*04:213	4	0
C*04:214	1	1
C*04:215N	1	0
C*04:216	1	1
C*04:217N	4	0
C*04:218	1	1
C*04:219	1	1
C*04:220	1	1
C*04:221	1	1
C*04:222	1	1
C*04:223	1	1
C*04:224	1	1
C*04:225N	1	0
C*04:226	1	1
C*04:227	1	1
C*04:228	1	1
C*04:229	1	1
C*04:23	1	1
C*04:230	1	1
C*04:231	1	1
C*04:232	1	1
C*04:233N	4	0
C*04:234N	1	0
C*04:235	1	1
C*04:236N	4	0
C*04:237	1	1
C*04:238	1	1
C*04:239	1	1
C*04:24	1	1
C*04:240	1	1
C*04:241	1	1
C*04:242	1	1
C*04:243	1	1
C*04:244	1	1
C*04:245	1	0
C*04:246	1	1
C*04:247	1	1
C*04:248	1	1
C*04:249	1	1
C*04:25	1	1
C*04:250	1	1
C*04:251	1	1
C*04:252	1	1
C*04:253N	1	1
C*04:254	1	1
C*04:255N	4	0
C*04:256	2	1
C*04:257	1	1
C*04:258	1	1
C*04:259	1	1
C*04:26	1	1
C*04:260	1	1
C*04:261	1	1
C*04:262	1	1
C*04:263	1	1
C*04:264	1	1
C*04:265	1	1
C*04:266	1	1
C*04:267	1	1
C*04:268	1	1
C*04:269	1	1
C*04:27	5	1
C*04:270	1	1
C*04:271	1	1
C*04:272	1	1
C*04:273	1	1
C*04:274	1	1
C*04:275	1	1
C*04:276	1	1
C*04:277	1	1
C*04:278	1	1
C*04:279N	1	0
C*04:28	1	1
C*04:280	1	1
C*04:281	1	1
C*04:282	1	1
C*04:283	1	1
C*04:284	1	1
C*04:285	1	1
C*04:286	2	1
C*04:287	1	1
C*04:288	1	1
C*04:289	1	1
C*04:29	1	1
C*04:290	1	1
C*04:291	1	1
C*04:292	1	1
C*04:293	1	1
C*04:294	2	1
C*04:295	1	1
C*04:296	1	1
C*04:297	1	1
C*04:298	1	1
C*04:299	2	1
C*04:30	1	1
C*04:300N	1	0
C*04:301	1	1
C*04:302	1	1
C*04:303	1	1
C*04:304	1	1
C*04:305N	1	1
C*04:306	1	1
C*04:307	1	1
C*04:308	1	1
C*04:309N	1	0
C*04:31	1	1
C*04:310	1	1
C*04:311	1	1
C*04:312	1	0
C*04:313	1	0
C*04:314	1	1
C*04:315	1	1
C*04:316	1	1
C*04:317	1	1
C*04:318	1	1
C*04:319	1	1
C*04:32	1	1
C*04:320	1	1
C*04:321	1	1
C*04:322	1	1
C*04:323	1	1
C*04:324	1	1
C*04:325	1	1
C*04:326	1	1
C*04:327	1	1
C*04:328	1	1
C*04:329	1	1
C*04:33	1	1
C*04:330	1	1
C*04:331	1	1
C*04:332	1	1
C*04:333	1	1
C*04:334	1	1
C*04:335	2	1
C*04:336	1	1
C*04:337	2	1
C*04:338Q	1	1
C*04:339	1	1
C*04:34	1	1
C*04:340	1	1
C*04:341	1	1
C*04:342	1	1
C*04:343	1	1
C*04:344	1	1
C*04:345	1	1
C*04:346	1	1
C*04:347	1	1
C*04:348	1	1
C*04:349N	1	1
C*04:35	1	1
C*04:350N	1	0
C*04:351	2	1
C*04:352	1	1
C*04:353	1	1
C*04:354	1	1
C*04:355	1	1
C*04:356	1	1
C*04:357	2	1
C*04:358	1	1
C*04:359	1	1
C*04:36	1	1
C*04:360	1	0
C*04:361	1	1
C*04:362N	4	0
C*04:363	2	1
C*04:364N	1	0
C*04:365N	1	0
C*04:366	1	1
C*04:367	1	0
C*04:368	1	1
C*04:369N	1	1
C*04:37	1	1
C*04:370	1	1
C*04:371N	4	0
C*04:372	1	1
C*04:373	1	1
C*04:374N	1	0
C*04:375	1	1
C*04:376	1	0
C*04:377N	1	0
C*04:378	1	1
C*04:379	1	1
C*04:38	1	1
C*04:380	1	1
C*04:381	2	0
C*04:382Q	1	1
C*04:383	2	1
C*04:384	1	1
C*04:385N	1	0
C*04:386	1	1
C*04:387	1	1
C*04:388	1	1
C*04:389	1	1
C*04:39	1	1
C*04:390	1	1
C*04:391	1	1
C*04:392	1	1
C*04:393	2	1
C*04:394	1	1
C*04:395	1	1
C*04:396N	1	0
C*04:397	1	1
C*04:398	1	1
C*04:399	1	1
C*04:40	1	1
C*04:400	2	1
C*04:401	1	1
C*04:402	2	1
C*04:403	1	1
C*04:404	1	1
C*04:405	1	1
C*04:406	1	1
C*04:407	1	1
C*04:408	1	1
C*04:409	1	1
C*04:41	1	1
C*04:410N	1	0
C*04:411N	1	1
C*04:412	1	1
C*04:413	1	1
C*04:414	1	1
C*04:415	1	1
C*04:416	1	1
C*04:417N	1	0
C*04:418	1	1
C*04:419	1	1
C*04:42	1	1
C*04:420	1	1
C*04:421	1	1
C*04:422	1	1
C*04:423	1	1
C*04:424	1	1
C*04:43	1	1
C*04:44	1	1
C*04:45	1	1
C*04:46	1	1
C*04:47	1	1
C*04:48	1	1
C*04:49	1	1
C*04:50	1	1
C*04:51	1	1
C*04:52	1	1
C*04:53	1	1
C*04:54	1	0
C*04:55	1	1
C*04:56	1	1
C*04:57	1	1
C*04:58	1	1
C*04:59Q	1	1
C*04:60	1	1
C*04:61	1	1
C*04:62	1	1
C*04:63	1	1
C*04:64	1	1
C*04:65	1	1
C*04:66	1	1
C*04:67	1	1
C*04:68	1	1
C*04:69	1	1
C*04:70	1	1
C*04:71	1	1
C*04:72	1	1
C*04:73	1	1
C*04:74	1	1
C*04:75	1	1
C*04:76	1	1
C*04:77	1	1
C*04:78	1	1
C*04:79	1	1
C*04:80	2	1
C*04:81	1	1
C*04:82	1	1
C*04:83	1	1
C*04:84	1	1
C*04:85	1	1
C*04:86	1	1
C*04:87	4	1
C*04:88N	1	0
C*04:89	5	1
C*04:90	1	1
C*04:91	1	1
C*04:92	1	1
C*04:93N	1	0
C*04:94	1	1
C*04:95N	1	1
C*04:96	1	1
C*04:97	1	1
C*04:98	1	1
C*04:99	1	1
C*05:01	1	1
C*05:03	1	1
C*05:04	1	0
C*05:05	1	1
C*05:06	1	1
C*05:07N	1	0
C*05:08	1	1
C*05:09	1	1
C*05:10	1	1
C*05:100	1	1
C*05:101	1	1
C*05:102	1	1
C*05:103	1	0
C*05:104	1	1
C*05:105	1	1
C*05:106	1	1
C*05:107	1	1
C*05:108	1	1
C*05:109	1	1
C*05:11	1	1
C*05:110	1	1
C*05:111	1	1
C*05:112	1	1
C*05:113N	5	0
C*05:114	1	1
C*05:115	1	1
C*05:116	1	1
C*05:117	1	1
C*05:118	1	1
C*05:119	1	1
C*05:12	1	1
C*05:120	1	1
C*05:121	1	1
C*05:122	1	1
C*05:123	1	1
C*05:124	1	1
C*05:125	1	1
C*05:126	1	1
C*05:127	1	1
C*05:128N	1	1
C*05:129	1	1
C*05:13	1	1
C*05:130	1	1
C*05:131	1	1
C*05:132	1	1
C*05:133	1	1
C*05:134	1	1
C*05:135	1	0
C*05:136	1	1
C*05:137	1	1
C*05:138	1	1
C*05:139	1	1
C*05:14	1	1
C*05:140	1	1
C*05:141	1	1
C*05:142	1	1
C*05:143	1	1
C*05:144	1	1
C*05:145	1	1
C*05:146	1	1
C*05:147	1	1
C*05:148	1	1
C*05:149	1	1
C*05:15	1	1
C*05:150	1	1
C*05:151	1	1
C*05:152	1	1
C*05:153N	5	0
C*05:154N	1	1
C*05:155	3	1
C*05:156	1	1
C*05:157	1	1
C*05:158	1	1
C*05:159	1	1
C*05:16	1	1
C*05:160	1	1
C*05:161	1	1
C*05:162	1	1
C*05:163	1	1
C*05:164	1	1
C*05:165	1	1
C*05:166	1	1
C*05:167	1	1
C*05:168	1	1
C*05:169N	1	0
C*05:17	1	1
C*05:170	1	1
C*05:171	1	1
C*05:172	1	1
C*05:173	1	1
C*05:174	0	1
C*05:175N	1	0
C*05:176	1	1
C*05:177	1	1
C*05:178	1	1
C*05:179	1	1
C*05:18	1	1
C*05:180N	1	1
C*05:181	1	1
C*05:182	1	1
C*05:183	1	1
C*05:184	1	1
C*05:185	1	1
C*05:186	1	1
C*05:187	1	1
C*05:188	1	0
C*05:189	1	1
C*05:19	1	1
C*05:190	2	1
C*05:191	1	1
C*05:192	1	1
C*05:193	1	1
C*05:194	1	1
C*05:195	3	1
C*05:196	1	1
C*05:197	2	1
C*05:198	1	1
C*05:199	1	1
C*05:20	1	1
C*05:200	1	1
C*05:201	1	1
C*05:202Q	1	1
C*05:203	1	1
C*05:204	1	1
C*05:205	1	1
C*05:206	1	1
C*05:207	1	0
C*05:208N	1	1
C*05:209	1	1
C*05:21	1	1
C*05:210	1	1
C*05:211	1	1
C*05:212	1	1
C*05:213N	1	1
C*05:214	1	1
C*05:215	1	0
C*05:216	1	1
C*05:217	1	1
C*05:218	1	1
C*05:219	1	1
C*05:22	1	1
C*05:220	1	1
C*05:221	1	1
C*05:222	1	1
C*05:223	1	1
C*05:224	1	1
C*05:225	1	1
C*05:226	1	1
C*05:227	1	1
C*05:228	1	1
C*05:229	1	1
C*05:23	1	1
C*05:230	1	1
C*05:231	1	1
C*05:232	1	1
C*05:233	1	1
C*05:234	1	1
C*05:235	1	1
C*05:236	1	1
C*05:237	1	1
C*05:238	1	1
C*05:239N	1	1
C*05:24	1	1
C*05:25	1	1
C*05:26	1	1
C*05:27	1	1
C*05:28	1	1
C*05:29	2	1
C*05:30	1	1
C*05:31	1	1
C*05:32	1	1
C*05:33	1	1
C*05:34	1	1
C*05:35	1	1
C*05:36	1	1
C*05:37	1	1
C*05:38	1	1
C*05:39	1	1
C*05:40	1	1
C*05:41	1	1
C*05:42	1	1
C*05:43	1	1
C*05:44	1	1
C*05:45	1	1
C*05:46	1	1
C*05:47	1	1
C*05:48N	2	0
C*05:49	1	1
C*05:50	1	1
C*05:51Q	1	1
C*05:52	1	1
C*05:53	1	1
C*05:54	1	1
C*05:55	1	1
C*05:56	1	1
C*05:57	1	1
C*05:58	1	1
C*05:59	1	1
C*05:60	1	1
C*05:61	1	1
C*05:62	1	1
C*05:63	1	1
C*05:64	1	1
C*05:65	1	1
C*05:66	1	1
C*05:67	1	1
C*05:68	1	1
C*05:69	1	1
C*05:70	1	1
C*05:71	1	1
C*05:72	1	1
C*05:73	1	1
C*05:74	1	1
C*05:75	1	1
C*05:76	1	1
C*05:77	1	1
C*05:78	1	1
C*05:79	1	1
C*05:80	1	1
C*05:81	1	1
C*05:82	1	1
C*05:83	1	1
C*05:84	1	1
C*05:85	1	1
C*05:86	1	1
C*05:87	1	1
C*05:88	1	1
C*05:89	1	1
C*05:90	1	1
C*05:91N	1	0
C*05:92N	2	0
C*05:93	1	1
C*05:94	1	1
C*05:95	1	1
C*05:96	1	1
C*05:97	1	1
C*05:98	1	1
C*05:99N	1	0
C*06:02	5	1
C*06:03	2	1
C*06:04	5	1
C*06:05	1	1
C*06:06	5	1
C*06:07	5	1
C*06:08	5	1
C*06:09	5	1
C*06:10	5	1
C*06:100	5	1
C*06:101	5	0
C*06:102	5	1
C*06:103	5	1
C*06:104	5	1
C*06:105	5	1
C*06:106	5	1
C*06:107	5	1
C*06:108	5	1
C*06:109	5	1
C*06:11	5	1
C*06:110	5	1
C*06:111	5	1
C*06:112	5	1
C*06:113	5	1
C*06:114	5	1
C*06:115	5	1
C*06:116N	5	1
C*06:117	5	0
C*06:118	5	1
C*06:119	5	1
C*06:12	5	1
C*06:120	5	1
C*06:121	5	1
C*06:122	5	1
C*06:123	5	1
C*06:124	5	1
C*06:125	3	1
C*06:126	5	1
C*06:127	5	0
C*06:128N	5	0
C*06:129	5	1
C*06:13	5	1
C*06:130	5	1
C*06:131	5	1
C*06:132	2	1
C*06:133	5	1
C*06:134N	5	0
C*06:135	5	1
C*06:136	5	0
C*06:137	5	1
C*06:138	5	1
C*06:139	5	1
C*06:14	5	0
C*06:140	5	1
C*06:141	5	1
C*06:142	5	0
C*06:143	5	0
C*06:144	5	1
C*06:145	5	0
C*06:146	5	1
C*06:147	5	0
C*06:148	5	1
C*06:149	5	1
C*06:15	5	1
C*06:150	5	1
C*06:151	5	1
C*06:152N	5	1
C*06:153	5	1
C*06:154	5	1
C*06:155	5	1
C*06:156	5	1
C*06:157	5	1
C*06:158	5	1
C*06:159	5	1
C*06:160	5	1
C*06:161	5	1
C*06:162	5	1
C*06:163	5	1
C*06:164	5	1
C*06:165	5	1
C*06:166	5	1
C*06:167	5	1
C*06:168	5	1
C*06:169	5	1
C*06:16N	5	1
C*06:17	5	1
C*06:170	5	1
C*06:171	5	0
C*06:172	5	1
C*06:173	5	1
C*06:174	5	1
C*06:175N	5	1
C*06:176	5	1
C*06:177	5	1
C*06:178	5	1
C*06:179	5	1
C*06:18	5	1
C*06:180	5	1
C*06:181	5	1
C*06:182	5	1
C*06:183	5	1
C*06:184	5	1
C*06:185	5	1
C*06:186	5	1
C*06:187	5	1
C*06:188	5	1
C*06:189	5	1
C*06:19	5	1
C*06:190	5	1
C*06:191	5	1
C*06:192	5	1
C*06:193	5	1
C*06:194	5	1
C*06:195	5	1
C*06:196	5	1
C*06:197	5	1
C*06:198	5	1
C*06:199	5	1
C*06:20	5	1
C*06:200Q	5	1
C*06:201	5	1
C*06:202	5	1
C*06:203	5	1
C*06:204	5	1
C*06:205	5	1
C*06:206	5	1
C*06:207	5	1
C*06:208N	5	1
C*06:209	5	1
C*06:21	5	1
C*06:210	5	0
C*06:211	5	1
C*06:212	5	1
C*06:213	5	1
C*06:214	5	1
C*06:215N	5	1
C*06:216	5	1
C*06:217	5	0
C*06:218	5	1
C*06:219	5	1
C*06:22	5	1
C*06:220N	5	1
C*06:221	5	1
C*06:222	5	1
C*06:223	5	1
C*06:224	5	1
C*06:225	5	1
C*06:226	5	1
C*06:227	5	1
C*06:228	5	1
C*06:229	5	1
C*06:23	5	0
C*06:230	5	1
C*06:231	5	1
C*06:232	5	1
C*06:233	5	1
C*06:234	5	1
C*06:235	5	1
C*06:236	5	1
C*06:237	5	1
C*06:238	5	1
C*06:239	5	1
C*06:24	5	1
C*06:240	5	1
C*06:241	5	1
C*06:242	5	1
C*06:243	5	1
C*06:244	5	1
C*06:245	5	1
C*06:246	5	1
C*06:247	5	1
C*06:248	5	0
C*06:249	5	1
C*06:25	5	1
C*06:250	5	1
C*06:251	5	1
C*06:252	5	1
C*06:253	5	1
C*06:254	5	1
C*06:255	5	1
C*06:256	5	1
C*06:257N	5	1
C*06:258	5	1
C*06:259N	5	0
C*06:26	5	1
C*06:260	5	1
C*06:261	5	1
C*06:262	5	1
C*06:263N	5	1
C*06:264	5	0
C*06:265	5	1
C*06:266	5	1
C*06:267N	5	1
C*06:268	5	1
C*06:269	5	1
C*06:27	5	1
C*06:270	5	1
C*06:271	5	1
C*06:272	5	1
C*06:273	5	1
C*06:274	5	1
C*06:275	5	1
C*06:276	5	1
C*06:277	5	1
C*06:278	5	1
C*06:279	5	1
C*06:28	3	1
C*06:280	5	1
C*06:281N	5	0
C*06:282	5	1
C*06:283	5	1
C*06:284	5	1
C*06:285Q	5	1
C*06:286	5	1
C*06:287	5	1
C*06:288	5	1
C*06:289	5	1
C*06:29	5	1
C*06:290	5	1
C*06:291	5	1
C*06:292	5	1
C*06:293	5	1
C*06:294	5	1
C*06:295	5	1
C*06:296	5	1
C*06:297	5	1
C*06:298	5	1
C*06:299	5	1
C*06:30	5	1
C*06:300	5	1
C*06:301N	5	1
C*06:302	5	1
C*06:303	5	1
C*06:304	5	0
C*06:305	2	1
C*06:306	5	1
C*06:307	5	1
C*06:31	5	1
C*06:32	5	1
C*06:33	5	1
C*06:34	5	1
C*06:35	5	0
C*06:36	5	1
C*06:37	5	1
C*06:38	5	1
C*06:39	5	1
C*06:40	5	1
C*06:41	5	1
C*06:42	5	1
C*06:43	5	1
C*06:44	5	1
C*06:45	5	1
C*06:46N	5	1
C*06:47	5	0
C*06:48	5	1
C*06:49N	5	1
C*06:50	5	1
C*06:51	5	1
C*06:52	5	1
C*06:53	5	1
C*06:54	5	1
C*06:55	5	1
C*06:56	5	1
C*06:57	5	1
C*06:58	5	0
C*06:59	5	1
C*06:60	5	1
C*06:61	5	1
C*06:62	5	1
C*06:63	5	1
C*06:64	5	1
C*06:65	5	1
C*06:66	5	1
C*06:67	1	1
C*06:68	5	1
C*06:69	5	1
C*06:70	3	1
C*06:71	5	1
C*06:72	5	0
C*06:73	5	1
C*06:74Q	5	1
C*06:75	5	1
C*06:76	2	1
C*06:77	5	1
C*06:78	5	1
C*06:79N	5	1
C*06:80	5	1
C*06:81	5	1
C*06:82	5	1
C*06:83	5	1
C*06:84	5	1
C*06:85	5	1
C*06:86	5	1
C*06:87	5	1
C*06:88	5	1
C*06:89	5	1
C*06:90	5	1
C*06:91	5	1
C*06:92	5	1
C*06:93	5	1
C*06:94	5	1
C*06:95	5	1
C*06:96	5	1
C*06:97	5	1
C*06:98	5	1
C*06:99	5	1
C*07:01	5	0
C*07:02	5	0
C*07:03	5	0
C*07:04	5	1
C*07:05	5	0
C*07:06	5	0
C*07:07	5	0
C*07:08	5	0
C*07:09	5	0
C*07:10	5	0
C*07:100	5	0
C*07:101	1	1
C*07:102	5	0
C*07:103	5	0
C*07:104N	5	0
C*07:105	5	0
C*07:106	5	0
C*07:107	5	0
C*07:108	5	0
C*07:109	5	0
C*07:11	5	1
C*07:110	5	0
C*07:111	5	0
C*07:112	5	0
C*07:113	5	0
C*07:114	5	0
C*07:115	5	0
C*07:116	5	0
C*07:117	5	0
C*07:118	5	0
C*07:119	5	0
C*07:12	5	1
C*07:120	5	0
C*07:121Q	5	0
C*07:122	5	0
C*07:123	5	0
C*07:124	5	0
C*07:125	1	0
C*07:126	5	0
C*07:127	3	0
C*07:128	5	0
C*07:129	5	0
C*07:13	5	1
C*07:130	5	0
C*07:131	5	0
C*07:132	5	0
C*07:133	5	0
C*07:134	5	0
C*07:135	5	0
C*07:136	5	0
C*07:137	5	0
C*07:138	5	0
C*07:139	5	1
C*07:14	5	0
C*07:140	5	0
C*07:141	5	0
C*07:142	5	1
C*07:143	5	0
C*07:144	5	0
C*07:145	5	0
C*07:146	5	0
C*07:147	5	0
C*07:148	1	0
C*07:149	5	0
C*07:15	5	0
C*07:150Q	5	0
C*07:151	5	0
C*07:152N	5	0
C*07:153	5	0
C*07:154	5	0
C*07:155	5	0
C*07:156	5	0
C*07:157	5	0
C*07:158	5	0
C*07:159	5	0
C*07:16	5	0
C*07:160	5	0
C*07:161	1	0
C*07:162	5	0
C*07:163	5	0
C*07:164N	5	0
C*07:165	5	0
C*07:166	5	0
C*07:167	5	0
C*07:168	5	0
C*07:169	5	0
C*07:17	5	0
C*07:170	5	0
C*07:171	5	0
C*07:172	3	0
C*07:173	5	0
C*07:174	5	0
C*07:175	5	0
C*07:176	5	0
C*07:177	5	1
C*07:178	5	0
C*07:179	5	0
C*07:18	5	0
C*07:180	5	0
C*07:181	5	1
C*07:182	5	0
C*07:183	5	0
C*07:184	5	1
C*07:185	5	0
C*07:186	5	0
C*07:187	5	0
C*07:188	5	0
C*07:189	5	0
C*07:19	5	0
C*07:190	5	0
C*07:191N	5	0
C*07:192	5	0
C*07:193	5	0
C*07:194	5	0
C*07:195	5	0
C*07:196	5	0
C*07:197	5	0
C*07:198N	5	0
C*07:199	5	1
C*07:20	2	0
C*07:200	5	0
C*07:201	5	0
[truncated: 1,866 more rows]
