# Supplementary material for: Connecting MHC-I-binding motifs with HLA alleles via deep learning
Source: Commun Biol. 2021 Oct 18;4:1194. doi: 10.1038/s42003-021-02716-8 (PMC8523706; doi:10.1038/s42003-021-02716-8)
Supplement: Supplementary file 13 — Supplementary Data 9 [file 42003_2021_2716_MOESM13_ESM.xlsx]

## Sheet: polymorphism by groups
HLA group	1	2	3	4	5	6	7	8	9	10	11	12	13	14	15	16	17	18	19	20	21	22	23	24	25	26	27	28	29	30	31	32	33	34	35	36	37	38	39	40	41	42	43	44	45	46	47	48	49
A*01	0.390449	0.0197832	0.0197832	0.0197832	0.0197832	0.0197832	0.0395581	0	0.115048	0.0197832	0	0.0197832	0	0.0395581	0.0197832	0	0.0893065	0.0395581	0.0395581	0.0593245	0.0395581	0.0395581	0.0395581	0.0553179	0.0395581	0.0197832	0.0197832	0.0395581	0.0395581	0.0395581	0.0197832	0.0621853	0.0424273	0.0424273	0.0621853	0.0424273	0.0424273	0.00288599	0.0424273	0.0424273	0.0424273	0.0424273	0.0424273	0.0424273	0.0226608	0.0424273	0.0226608	0.0621853	0.0424273
A*02	0.358266	0.0247115	0.0310441	0.0345653	0.0261926	0.0178188	0.0414557	0.0178188	0.484166	0.0261926	0.0581952	0.0453828	0.0330842	0.0477859	0.0261926	0.049826	0.0483449	0.0477859	0.0330842	0.0330842	0.0394156	0.0561551	0.0477859	0.061002	0.0394156	0.0463048	0.0572137	0.0484232	0.0567901	0.0846849	0.0533295	0.0404765	0.0548106	0.0724653	0.0739464	0.0605044	0.0808299	0.0640996	0.0877122	0.0449615	0.0853091	0.0655806	0.326139	0.0572137	0.0488457	0.0488457	0.0536925	0.0700622	0.0705583
A*03	0.391915	0.0355546	0.0533221	0.0533221	0.0533221	0.0533221	0.0355546	0.0177806	0.085301	0.0320182	0.0355546	0.0533221	0.0533221	0.0497857	0.0177806	0.0355546	0.0177806	0.0355546	0.0203218	0.0203218	0.0558503	0.0203218	0.0203218	0.0380893	0.0380893	0.0203218	0.0583718	0.0228565	0.037081	0.139972	0.12225	0.0583718	0.0583718	0.0761196	0.0406175	0.0903243	0.111595	0.0677119	0.0725832	0.0690467	0.0725832	0.0903243	0.0548354	0.0938608	0.0938608	0.0903243	0.0761196	0.0548354	0.0761196
A*11	0.355367	0.0555099	0.0185105	0.0185105	0.0555099	0.0555099	0.0185105	0.0185105	0.140469	0.0370138	0.0211735	0.0555099	0.0370138	0.0370138	0.0370138	0.0185105	0.0729336	0.0544519	0.234595	0.0739988	0.0887738	0.0518032	0.0555099	0.0370138	0.0370138	0.0185105	0.0423183	0.0423183	0.0238294	0.0608	0.0792744	0.0755678	0.0412531	0.0781947	0.0781947	0.0570933	0.0755678	0.0570933	0.0386116	0.0755678	0.0755678	0.0755678	0.0546218	0.0597275	0.0966546	0.0597275	0.0781947	0.0966546	0.0730889
A*23	0.355517	0.00930199	0.00930199	0.00930199	0.0621871	0.0621871	0.0621871	0.00930199	0.0621871	0.00930199	0.00930199	0.00930199	0.00930199	0.0621871	0.0621871	0.0621871	0.0621871	0.0621871	0.0621871	0.0621871	0.00930199	0.0621871	0.0621871	0.0621871	0.0621871	0.00930199	0.114983	0.114983	0.102027	0.114983	0.167689	0.167689	0.167689	0.114983	0.154733	0.114983	0.167689	0.154733	0.114983	0.114983	0.154733	0.114983	0.154733	0.114983	0.114983	0.114983	0.114983	0.114983	0.114983
A*24	0.357845	0.0288008	0.0990448	0.0288008	0.0510071	0.0664379	0.0260338	0	0.0797759	0.0288008	0.0288008	0.0144024	0.0144024	0.0431952	0.0288008	0.0288008	0.0288008	0.0288008	0.0404282	0.0575857	0.0951986	0.0835874	0.0863544	0.069205	0.071972	0.0575857	0.0595637	0.071179	0.0827903	0.073946	0.0567966	0.0451773	0.0424102	0.0307869	0.0451773	0.0595637	0.0595637	0.0529851	0.073946	0.0567966	0.0451773	0.0424102	0.0567966	0.0595637	0.0451773	0.0855573	0.0595637	0.0883244	0.0451773
A*25	0.325191	0.0766488	0	0	0	0	0	0.0766488	0.208898	0	0	0.0766488	0	0	0	0.0766488	0	0.0766488	0	0	0	0	0	0	0	0	0	0	0.0766488	0	0	0	0	0.0766488	0	0	0	0	0	0	0.0766488	0	0	0	0	0	0	0	0
A*26	0.413158	0.0667356	0.0358249	0.00488993	0.0358249	0.00488993	0.0358249	0.00488993	0.128484	0.00488993	0.0358249	0.0358249	0.0358249	0.00488993	0.0358249	0.00488993	0.00488993	0.0358249	0.0358249	0.0358249	0.0358249	0.0358249	0.00488993	0.0358249	0.0358249	0.0358249	0.00488993	0.0358249	0.0358249	0.0908264	0.00488993	0.00488993	0.00488993	0.00488993	0.0358249	0.0599401	0.0358249	0.0667356	0.0358249	0.0358249	0.00488993	0.00488993	0.00488993	0.0358249	0.0908264	0.0358249	0.00488993	0.00488993	0.0358249
A*29	0.364258	0	0	0.041195	0	0.041195	0.041195	0	0.0727815	0.041195	0	0.041195	0	0	0	0	0	0	0	0.0823421	0.041195	0	0.041195	0	0	0	0	0	0	0	0	0	0	0.041195	0.041195	0	0	0	0.0823421	0	0	0	0	0	0	0.041195	0.041195	0	0.0823421
A*30	0.355296	0	0.0355514	0.0355514	0	0	0.0355514	0.0355514	0.161393	0	0	0.0355514	0	0	0.0355514	0.0355514	0.130904	0	0.00576361	0.00576361	0.00576361	0.00576361	0.00576361	0.0687522	0.00576361	0.00576361	0.00576361	0.00576361	0.00576361	0.00576361	0.0412814	0.00576361	0.00576361	0.00576361	0.0412814	0.0412814	0.0412814	0.00576361	0.112215	0.0412814	0.0767654	0.0412814	0.0931644	0.0412814	0.0412814	0.104202	0.0931644	0.0687522	0.139618
A*31	0.357422	0.0602279	0.0339167	0.0339167	0.10166	0.0339167	0.0339167	0	0.0678033	0.0339167	0.0339167	0.0678033	0.0678033	0.0339167	0.0339167	0.0678033	0.0678033	0.0339167	0.0339167	0.10166	0.0339167	0.0339167	0.0339167	0.0339167	0.0339167	0.0339167	0.0339167	0.0678033	0.0602279	0.0678033	0.0678033	0.0339167	0.0339167	0.0339167	0.10166	0.0339167	0.0339167	0.0678033	0.0339167	0.0678033	0.0602279	0.0602279	0.0602279	0.0940844	0.0602279	0.0602279	0.0602279	0.12791	0.0602279
A*32	0.352526	0.0414329	0.0414329	0	0	0	0	0	0.124153	0.0828172	0	0	0	0.0828172	0	0.0414329	0.0414329	0.0828172	0	0.0828172	0.0828172	0.0414329	0.124153	0.0414329	0.0414329	0	0.0414329	0.0828172	0.0414329	0.0828172	0.0414329	0.0828172	0.0414329	0.0414329	0.0828172	0.0414329	0.0483046	0.00692028	0.00692028	0.00692028	0.08964	0.00692028	0.0483046	0.00692028	0.130926	0.00692028	0.00692028	0.00692028	0.00692028
A*33	0.353484	0.0309591	0	0.0309591	0.0309591	0	0	0.0618941	0.0928049	0	0	0	0	0.0309591	0	0.0309591	0.0618941	0.0309591	0.0309591	0	0	0	0	0.0618941	0	0.0309591	0	0.0309591	0.0309591	0.0618941	0	0	0	0	0.0309591	0	0.0309591	0	0.0309591	0	0.0618941	0	0	0	0	0	0	0.0550986	0.0618941
A*34	0.339437	0	0	0	0	0	0	0	0.178845	0	0	0	0	0	0	0	0	0.178845	0	0	0	0	0	0	0	0	0	0	0	0	0	0	0	0	0	0	0	0	0	0	0	0	0	0	0	0	0	0	0
A*36	0.164185	0	0	0	0	0	0	0	0	0	0	0	0	0	0	0	0	0	0	0.304636	0	0	0	0	0	0	0	0	0	0	0	0	0	0	0	0	0	0	0	0	0	0	0	0	0	0	0	0	0
A*43	0	0	0	0	0	0	0	0	0	0	0	0	0	0	0	0	0	0	0	0	0	0	0	0	0	0	0	0	0	0	0	0	0	0	0	0	0	0	0	0	0	0	0	0	0	0	0	0	0
A*66	0.33468	0	0	0	0	0	0	0	0	0	0	0	0	0	0	0	0	0	0	0	0	0	0	0	0	0	0	0	0	0	0.110453	0	0	0	0	0	0	0	0	0	0	0	0.110453	0	0	0	0	0	0
A*68	0.381593	0.0564864	0.0564864	0.0302635	0.0342549	0.0342549	0.00803191	0.00803191	0.107235	0.00803191	0.0604614	0.535145	0.0548715	0.0342549	0.00803191	0.00803191	0.0342549	0.00803191	0.0342549	0.00803191	0.0604614	0.0604614	0.0342549	0.0866514	0.0604614	0.0342549	0.0342549	0.0866514	0.0342549	0.0810615	0.0604614	0.0342549	0.0342549	0.0342549	0.0604614	0.0342549	0.0342549	0.0604614	0.0604614	0.0548715	0.138981	0.0342549	0.0548715	0.0342549	0.0604614	0.0342549	0.0604614	0.0342549	0.0342549
A*69	0.215762	0	0	0	0	0	0	0	0.37677	0	0	0	0	0	0	0	0	0	0	0	0	0	0	0	0	0	0	0	0	0	0	0	0	0	0	0	0	0	0	0	0	0	0	0	0	0	0	0	0
A*74	0.333329	0	0	0	0.119247	0	0	0	0.119247	0	0	0	0	0.237819	0	0.119247	0	0	0	0	0	0	0	0	0	0	0	0	0	0	0	0	0	0	0	0	0	0	0	0	0	0	0	0	0	0	0.119247	0	0
A*80	0.240337	0	0	0	0	0	0	0	0	0	0	0	0	0	0	0	0	0	0	0	0	0	0	0	0	0	0	0	0	0	0	0	0	0	0	0	0	0	0	0	0	0	0	0	0	0	0	0	0
B*07	0.388767	0	0	0.0345019	0.017254	0.0345019	0.017254	0	0.0780912	0	0.13129	0.0769532	0	0.0345019	0.0345019	0.0517437	0.0689794	0.017254	0.017254	0.0517437	0.0345019	0.017254	0.0345019	0.0897744	0.0345019	0.0345019	0.017254	0.017254	0.017254	0.0827945	0.0517437	0.0369497	0.0197079	0.0221558	0.00491396	0.0221558	0.0221558	0.00491396	0.0393915	0.0221558	0.0221558	0.00491396	0.0221558	0.00491396	0.16082	0.0393915	0.0393915	0.0221558	0.056621
B*08	0.389798	0	0	0	0.0251441	0.0251441	0	0	0.141823	0	0.0878599	0.154451	0	0.0251441	0	0.100488	0	0	0.0251441	0	0.0502734	0.0251441	0.0251441	0.124085	0.0251441	0	0.0251441	0.0251441	0.0251441	0.0753879	0.0251441	0.0449619	0	0	0	0.0251441	0	0	0	0.0251441	0.0753879	0	0	0	0.129396	0.0251441	0.0251441	0	0
B*13	0.401235	0	0	0.0421646	0.0421646	0.0421646	0	0	0.11651	0	0.11651	0.102967	0	0.0421646	0	0	0	0	0	0	0	0.0421646	0	0.0744466	0	0	0	0	0	0.0842785	0	0.0842785	0.0842785	0.00706699	0.00706699	0.00706699	0.0491809	0.0491809	0.0491809	0.00706699	0.109881	0.00706699	0.00706699	0.00706699	0.0912438	0.0814119	0.0491809	0.00706699	0.00706699
B*14	0.355665	0.0110492	0.0110492	0.0110492	0.0110492	0.0110492	0.0719713	0.0110492	0.0719713	0.0110492	0.60839	0.117364	0.0110492	0.0719713	0.0110492	0.0719713	0.0110492	0.0110492	0.0110492	0.0110492	0.0110492	0.0110492	0.0719713	0.132767	0.0110492	0.0110492	0.0110492	0.0719713	0.0110492	0.0110492	0.0719713	0.0110492	0.0110492	0.0110492	0.132767	0.0110492	0.0110492	0.0110492	0.0110492	0.0110492	0.0110492	0.0110492	0.0110492	0.0719713	0.0110492	0.0110492	0.0110492	0.0719713	0.0110492
B*15	0.347384	0.0130238	0.0130238	0.0745535	0.0235821	0.0496138	0.0147952	0.00177462	0.124042	0.0147952	0.0737572	0.0972883	0.0147952	0.0147952	0.0147952	0.0147952	0.0278127	0.0278127	0.0278127	0.00177462	0.040827	0.0278127	0.0538381	0.619605	0.040827	0.0147952	0.0383647	0.0278127	0.040827	0.040827	0.0278127	0.0915572	0.040827	0.0295778	0.0295778	0.0295778	0.0295778	0.0295778	0.0295778	0.0425889	0.0755064	0.0165635	0.0627475	0.0531345	0.653813	0.549287	0.0295778	0.0661393	0.0506722
B*18	0.353806	0.00514133	0.00514133	0.00514133	0.0696515	0.0374099	0.00514133	0.00514133	0.124734	0.00514133	0.124734	0.124734	0.00514133	0.00514133	0.00514133	0.0374099	0.0696515	0.0374099	0.00514133	0.0374099	0.0374099	0.00514133	0.00514133	0.216958	0.00514133	0.00514133	0.0374099	0.00514133	0.00514133	0.169764	0.00514133	0.0625057	0.0374099	0.00514133	0.0374099	0.00514133	0.0374099	0.0374099	0.00514133	0.0374099	0.117065	0.0696515	0.0374099	0.00514133	0.176909	0.0625057	0.00514133	0.0374099	0.0374099
B*27	0.369465	0	0	0.0278799	0	0.0278799	0.0557409	0	0.0497396	0	0.0775818	0.0497396	0	0.0278799	0	0	0.0775818	0	0	0.0278799	0	0	0	0.0557409	0	0	0.0278799	0.0278799	0	0.0278799	0.0278799	0.0497396	0	0	0	0	0	0	0.0278799	0	0.0278799	0	0	0	0.0835831	0.0278799	0.0278799	0.0557409	0.0278799
B*35	0.367726	0.00204708	0.00204708	0.016775	0.0314988	0.016775	0.016775	0.016775	0.128477	0.028658	0.123299	0.108613	0.00204708	0.0314988	0.016775	0.016775	0.0314988	0.0314988	0.00204708	0.0314988	0.0462183	0.0314988	0.00204708	0.191886	0.016775	0.016775	0.0188137	0.0335332	0.0188137	0.0719847	0.00408995	0.0938483	0.0335332	0.0454077	0.0335332	0.0188137	0.0188137	0.00408995	0.0601187	0.0188137	0.118633	0.0188137	0.0482484	0.0188137	0.200981	0.0562057	0.0188137	0.0601187	0.0454077
B*37	0.35996	0.0105815	0.0105815	0.0105815	0.0105815	0.0105815	0.0105815	0.0105815	0.171886	0.0105815	0.171886	0.0693815	0.0105815	0.0105815	0.0105815	0.0105815	0.0105815	0.0105815	0.0105815	0.0105815	0.0105815	0.0105815	0.0105815	0.128066	0.0105815	0.0693815	0.0105815	0.0105815	0.0105815	0.0105815	0.0105815	0.0105815	0.0105815	0.0105815	0.0105815	0.0693815	0.0105815	0.0693815	0.0105815	0.0105815	0.0105815	0.0105815	0.0693815	0.0693815	0.245083	0.171886	0.0105815	0.151571	0.0693815
B*38	0.35839	0.0564652	0	0	0	0	0	0	0.0564652	0	0.0988243	0.0564652	0	0	0.0564652	0	0	0	0.0564652	0	0	0	0	0.155082	0	0	0	0	0	0.0564652	0	0.0564652	0.0564652	0	0	0	0	0	0	0	0.0564652	0	0	0	0.0988243	0	0	0	0
B*39	0.376293	0.0366167	0.0366167	0	0.109742	0.0731974	0.0366167	0	0.199419	0.0366167	0.18595	0.137948	0.0731974	0.109742	0.0366167	0.0731974	0.0731974	0.0366167	0.0731974	0.0731974	0.109742	0.0731974	0.109742	0.137948	0.0731974	0.0731974	0.0731974	0.0731974	0.0731974	0.0731974	0.109742	0.0731974	0.0731974	0.115603	0.0425507	0.0790951	0.0425507	0.0425507	0.0425507	0.0425507	0.0790951	0.0425507	0.0425507	0.0425507	0.152074	0.0425507	0.0425507	0.0425507	0.0425507
B*40	0.376409	0.0155003	0	0.0155003	0.0464867	0.0155003	0.0155003	0.0155003	0.194248	0.0309959	0.701444	0.716099	0.0155003	0.0155003	0.0155003	0.0309959	0.0155003	0.0309959	0.0155003	0.0464867	0.0155003	0.0155003	0.0464867	0.171648	0.0309959	0.0155003	0.0309959	0.0309959	0.0155003	0.0309959	0.0309959	0.174548	0.00217155	0.0331579	0.0176671	0.0176671	0.0176671	0.0176671	0.0331579	0.0331579	0.189442	0.0176671	0.0611116	0.0176671	0.170678	0.0860325	0.048644	0.0507965	0.0507965
B*41	0.346574	0	0	0	0.0785158	0.0785158	0	0	0.135794	0	0	0	0	0	0	0	0	0	0	0	0	0	0	0.21384	0	0	0	0	0	0.0785158	0	0.0785158	0	0.0785158	0	0	0	0.0785158	0	0	0.156798	0	0.0785158	0	0	0	0	0	0
B*42	0.349981	0	0	0	0	0	0	0	0.529706	0	0	0	0	0	0	0	0	0	0	0	0	0	0	0.264052	0	0	0	0	0	0	0	0	0	0	0	0	0	0	0	0	0	0	0	0	0	0	0	0	0
B*44	0.389783	0.0249285	0.0598229	0.0598229	0.0737949	0.0598229	0.0249285	0.0074718	0.144234	0.0249285	0.109418	0.1303	0.0423789	0.0249285	0.0423789	0.0423789	0.0598229	0.0249285	0.0423789	0.0423789	0.0598229	0.0423789	0.0249285	0.197114	0.0249285	0.0423789	0.0249285	0.0423789	0.0249285	0.0598229	0.0737949	0.158967	0.0598229	0.0249285	0.0598229	0.0423789	0.0423789	0.0772606	0.0423789	0.0598229	0.158967	0.0563572	0.0598229	0.0423789	0.202306	0.0714737	0.062282	0.0936725	0.0762476
B*45	0.489986	0	0	0	0	0	0	0	0	0	0	0	0	0	0	0	0	0	0	0	0	0	0	0	0	0	0	0	0	0	0	0	0	0	0	0	0	0	0	0	0	0	0	0	0.167944	0	0	0.167944	0
B*46	0.367196	0	0	0	0	0.0665216	0	0	0.0665216	0	0	0.115774	0.0665216	0.0665216	0	0	0	0	0.0665216	0	0.0665216	0	0	0.0665216	0	0.0665216	0	0	0	0	0	0	0	0	0	0	0	0	0.0665216	0	0	0	0	0	0.1991	0.224463	0	0.0665216	0
B*47	0.346574	0	0	0	0	0	0	0	0	0	0	0	0	0	0	0	0	0	0	0	0	0	0	0	0	0	0	0	0	0	0	0	0.325083	0	0	0	0	0	0	0	0	0	0	0	0	0	0	0	0
B*48	0.361231	0	0.0980391	0	0	0	0	0	0.167944	0	0.0980391	0.0980391	0	0	0	0	0	0	0	0	0	0	0	0	0	0	0	0	0	0.0980391	0	0	0	0	0	0	0	0	0	0	0	0	0	0	0.0980391	0	0.0980391	0	0
B*49	0.430092	0	0	0	0.07757	0	0	0	0.259718	0	0.07757	0.134223	0	0	0	0	0	0	0	0	0	0	0.07757	0.288218	0	0	0	0	0	0	0	0.07757	0	0	0	0	0	0	0	0.07757	0.182837	0	0	0	0.154914	0	0	0	0.07757
B*50	0.36111	0	0.0859155	0.0859155	0	0	0	0	0.148042	0.0859155	0.0859155	0.0859155	0.0859155	0	0	0	0	0	0	0.0859155	0.0859155	0	0	0	0	0	0	0	0	0	0	0	0	0	0	0	0	0	0	0.0859155	0.0859155	0	0	0	0.0859155	0	0	0	0.0859155
B*51	0.355566	0.0212026	0	0.0212026	0.0423953	0.0635781	0	0.0423953	0.0912365	0	0.067368	0.122984	0	0	0	0	0.0423953	0.0212026	0.00312988	0.0411597	0.0455054	0.0243226	0.00312988	0.108408	0.0243226	0.00312988	0.0243226	0.0455054	0.0455054	0.0623326	0.0455054	0.0805898	0.0274327	0.0274327	0.0274327	0.0274327	0.0274327	0.0062499	0.0062499	0.0486056	0.0486056	0.0062499	0.0486056	0.0274327	0.0865758	0.0274327	0.0486056	0.0486056	0.0274327
B*52	0.410402	0	0	0	0.0560015	0	0	0	0.111902	0	0.0560015	0.0560015	0.0560015	0	0	0.0560015	0.0560015	0	0	0	0.167701	0	0	0.190438	0	0	0	0	0	0	0	0	0.0560015	0.0560015	0	0	0	0	0	0	0	0.0560015	0.0560015	0.0560015	0.111902	0.0560015	0	0.0560015	0
B*53	0.35906	0.0825649	0.0825649	0	0	0	0	0	0	0	0.0825649	0.164865	0	0.0825649	0	0	0	0	0	0.0825649	0	0	0	0.0825649	0.0825649	0	0	0	0	0	0	0.0825649	0	0	0	0.0825649	0	0	0	0	0.0825649	0.0825649	0	0	0.142506	0	0.0825649	0	0
B*54	0.281241	0	0	0	0	0.114665	0	0	0.114665	0.114665	0.114665	0.114665	0.114665	0	0	0	0	0	0	0	0.114665	0	0	0.114665	0	0	0	0	0	0	0	0	0	0	0	0	0	0	0	0	0	0	0	0	0	0	0.114665	0.0240904	0.0240904
B*55	0.358567	0.00921626	0.061699	0.00921626	0.00921626	0.00921626	0.00921626	0.061699	0.061699	0.00921626	0.101258	0.153566	0.00921626	0.00921626	0.00921626	0.00921626	0.00921626	0.00921626	0.00921626	0.061699	0.061699	0.00921626	0.061699	0.061699	0.00921626	0.00921626	0.00921626	0.00921626	0.00921626	0.061699	0.061699	0.00921626	0.061699	0.00921626	0.061699	0.00921626	0.061699	0.061699	0.061699	0.00921626	0.00921626	0.00921626	0.205784	0.00921626	0.114094	0.061699	0.00921626	0.00921626	0.00921626
B*56	0.357324	0	0	0	0	0	0	0	0.0715848	0	0.0715848	0.124251	0	0	0	0	0	0	0	0	0	0	0	0.142985	0	0	0	0	0	0	0.0715848	0.0134218	0.0134218	0.0134218	0.0134218	0.0134218	0.0134218	0.0134218	0.0134218	0.0134218	0.0848215	0.0134218	0.0134218	0.0134218	0.27915	0.0848215	0.0134218	0.0134218	0.0848215
B*57	0.402806	0	0	0	0	0.0439858	0	0	0.151009	0	0.0439858	0.0439858	0	0	0	0	0.0879155	0	0	0.0439858	0.0439858	0	0.0439858	0.184422	0	0.0439858	0	0	0	0.0439858	0.0439858	0.07757	0	0	0	0	0	0.0879155	0	0	0.15931	0	0.0879155	0	0.151009	0.15931	0.0439858	0.0879155	0
B*58	0.359001	0	0.0469051	0.0469051	0.0937447	0	0	0	0.0469051	0.0469051	0	0.0937447	0	0	0	0.0469051	0	0	0	0	0.0937447	0.0469051	0	0.0469051	0.0469051	0	0	0	0.0469051	0	0	0	0	0	0	0.0469051	0	0	0.0469051	0	0.0469051	0	0.0469051	0	0.140518	0.0548715	0.101645	0.0548715	0.00803191
B*59	0.321888	0	0	0	0	0	0	0	0	0	0	0	0	0	0	0	0	0	0	0	0	0	0	0	0	0	0	0	0	0	0	0	0	0	0	0	0	0	0	0	0	0	0	0	0.325083	0	0	0	0
B*67	0.240337	0	0	0	0	0	0	0	0	0	0	0	0	0	0	0	0	0	0	0	0	0	0	0	0	0	0	0	0	0	0	0	0	0	0	0	0	0	0	0	0	0	0	0	0.410116	0	0	0	0
B*73	0.346574	0	0	0	0	0	0	0	0	0	0	0	0	0	0	0	0	0	0	0	0	0	0	0	0	0	0	0	0	0	0	0	0	0	0	0	0	0	0	0	0	0	0	0	0	0	0	0	0
B*78	0.346574	0	0	0	0	0	0	0	0	0	0	0	0	0	0	0	0	0	0	0	0	0	0	0	0	0	0	0	0	0	0	0	0	0	0	0	0	0	0	0	0	0	0	0	0	0	0	0	0
B*81	0.346574	0	0	0	0	0	0	0	0	0	0	0	0	0	0	0	0	0	0	0	0	0	0	0	0.325083	0	0	0	0	0	0	0	0	0	0	0	0	0	0	0	0	0	0	0	0	0	0	0	0
B*82	0.215762	0	0	0	0	0	0	0	0	0	0	0	0	0	0	0	0	0	0	0	0	0	0	0	0	0	0	0	0	0	0	0	0	0	0	0	0	0	0	0	0	0	0	0	0	0	0	0	0
B*83	0	0	0	0	0	0	0	0	0	0	0	0	0	0	0	0	0	0	0	0	0	0	0	0	0	0	0	0	0	0	0	0	0	0	0	0	0	0	0	0	0	0	0	0	0	0	0	0	0
C*01	0.365035	0.0320182	0	0	0.0640102	0.0996234	0	0.0320182	0.0889029	0.0320182	0.0569372	0	0	0.0320182	0	0	0	0.0320182	0	0.0320182	0.0640102	0	0	0.0569372	0.0320182	0	0	0	0	0.0320182	0.0320182	0.0320182	0.0320182	0.0320182	0.0640102	0	0	0	0	0	0	0	0.0320182	0	0.0640102	0.0889029	0.0640102	0.0320182	0.0640102
C*02	0.357478	0	0.0328652	0	0.0657026	0.0328652	0.0328652	0	0.0811654	0	0.0328652	0	0.0328652	0.0328652	0	0.157775	0.0328652	0.0328652	0	0	0.174578	0	0	0.113947	0	0	0.00524928	0.00524928	0.00524928	0.0380866	0.00524928	0.00524928	0.0380866	0.070896	0.0963809	0.00524928	0.0380866	0.00524928	0.0380866	0.00524928	0.00524928	0.0380866	0.0380866	0.070896	0.00524928	0.00524928	0.0380866	0.00524928	0.0380866
C*03	0.3655	0.0470752	0.0332828	0.0332828	0.0720134	0.0608639	0.0332828	0.0332828	0.107081	0.0608639	0.11921	0.0332828	0.0470752	0.0332828	0.0444397	0.0582284	0.0194868	0.0332828	0.0213716	0.0601022	0.160155	0.0213716	0.0213716	0.102542	0.0489527	0.0574667	0.0619724	0.048191	0.048191	0.0731145	0.0757501	0.0619724	0.048191	0.0757501	0.0619724	0.0619724	0.048191	0.0619724	0.0757501	0.048191	0.0583421	0.0757501	0.0832583	0.0445607	0.0370415	0.100659	0.0757501	0.048191	0.100659
C*04	0.388127	0.0167255	0.0167255	0.0334454	0.0501596	0.0501596	0.0334454	0.0167255	0.265099	0.0334454	0.241845	0.0167255	0.0167255	0.252944	0.00237247	0.233606	0.0190923	0.0358065	0.038162	0.038162	0.249559	0.0214535	0.0214535	0.0750819	0.038162	0.0548648	0.023809	0.0572089	0.0405118	0.053916	0.0706074	0.0372189	0.0372189	0.053916	0.0706074	0.053916	0.0372189	0.0706074	0.0706074	0.053916	0.0706074	0.053916	0.0706074	0.0673145	0.023809	0.116111	0.110768	0.0827573	0.376736
C*05	0.326932	0.00419284	0.00419284	0.0313607	0.0313607	0.0313607	0.0313607	0.035518	0.138114	0.0626502	0.0839396	0.035518	0.0313607	0.0585107	0.0798181	0.0585107	0.0313607	0.0313607	0.0585107	0.0313607	0.0585107	0.0313607	0.0313607	0.126005	0.0313607	0.0585107	0.0313607	0.0585107	0.0856429	0.0313607	0.0313607	0.035518	0.035518	0.0897644	0.115121	0.0667716	0.0396574	0.0396574	0.0667716	0.0667716	0.0396574	0.0125253	0.0396574	0.0396574	0.0125253	0.0396574	0.088043	0.0396574	0.0667716
C*06	0.421392	0.0219672	0.0219672	0	0.0439236	0	0	0	0.0770335	0.0219672	0	0.0658693	0.0219672	0.0439236	0.0219672	0	0.0219672	0.0219672	0	0.0219672	0.0770335	0	0.0219672	0.11352	0.0219672	0.0219672	0.0439236	0.0219672	0.0439236	0.0658693	0	0.0219672	0.0219672	0.0439236	0.0613389	0.0658693	0.0219672	0.0219672	0.0658693	0.0439236	0.0439236	0.0219672	0.0219672	0.0219672	0.0219672	0.0439236	0.0439236	0.0878042	0.0219672
C*07	0.361447	0.0177141	0.0177141	0.00885772	0.049969	0.0405218	0.0411177	0.0338442	0.133596	0.0249903	0.0629307	0.0265693	0.0249903	0.056644	0.00885772	0.0426967	0.0654926	0.0438285	0.0188498	0.0333983	0.0652851	0.0277037	0.0261247	0.0811039	0.0365562	0.0438285	0.0349773	0.0526784	0.0188498	0.0422495	0.0188498	0.0349773	0.0416536	0.0760624	0.0729045	0.0760624	0.0937504	0.0776413	0.0754664	0.0717126	0.0577732	0.0687953	0.0666205	0.0427841	0.0851117	0.0634607	0.0795672	0.0517776	0.124488
C*08	0.335375	0	0	0	0.0599232	0.0299728	0.0299728	0	0.083312	0	0.053384	0	0.0299728	0.113217	0	0.0299728	0	0	0	0.053384	0.0599232	0.119756	0.0299728	0.10421	0.0299728	0	0.0299728	0.0599232	0.0599232	0.0599232	0.0599232	0.0599232	0.0599232	0.083312	0.157913	0.0645842	0.0645842	0.0645842	0.0645842	0.0879504	0.124372	0.0645842	0.0645842	0.0645842	0.117833	0.0692226	0.0692226	0.0925662	0.0692226
C*12	0.361562	0	0	0	0.0210342	0.0210342	0.0420586	0	0.104533	0	0.0528379	0.0210342	0	0.0420586	0.0210342	0	0	0.0210342	0.0210342	0.0210342	0.0587681	0.0210342	0	0.0668574	0.0210342	0	0	0.0420586	0	0.0630734	0.0420586	0.0420586	0.0210342	0.0420586	0.0878527	0.0210342	0.0210342	0.0210342	0	0.0210342	0	0.0210342	0	0.0420586	0.0420586	0.105074	0.0630734	0.0630734	0.0630734
C*14	0.404489	0	0	0	0.0485287	0	0.0853366	0	0.145372	0.0485287	0.0485287	0.0485287	0	0	0.0485287	0.0485287	0.0485287	0.0485287	0	0	0.410116	0	0.0485287	0.0485287	0.0485287	0	0	0	0	0.0485287	0.0485287	0	0	0	0	0.0485287	0	0	0	0	0	0	0	0	0.0853366	0	0	0	0
C*15	0.374004	0	0	0.0292761	0	0.0292761	0.0292761	0.0292761	0.120732	0.0292761	0.0292761	0	0	0.0292761	0	0.052172	0.0585311	0.0585311	0.0292761	0	0.109255	0	0	0.0726464	0.0292761	0	0	0	0	0.0292761	0.052172	0.0292761	0	0.0292761	0.052172	0	0	0.0585311	0	0	0	0	0	0	0.0585311	0	0.0585311	0.0292761	0.0292761
C*16	0.380912	0	0	0	0	0	0	0	0.135282	0	0.0636567	0.146721	0.0717637	0.0717637	0	0.0636567	0	0.035899	0.035899	0	0.0883198	0	0.035899	0.0717637	0	0.035899	0.035899	0	0	0	0	0.035899	0	0	0.0717637	0.035899	0	0.035899	0	0	0.107594	0.035899	0	0	0.0994867	0.035899	0	0.035899	0.035899
C*17	0.356532	0.0922161	0.0922161	0	0	0	0	0	0.0922161	0	0	0	0	0	0	0	0	0	0	0	0	0.0922161	0	0	0	0	0	0	0	0	0	0	0	0	0.0922161	0	0	0	0	0	0	0	0	0	0	0	0	0	0.0922161
C*18	0.284035	0	0	0	0	0	0	0	0.257319	0	0	0	0	0.257319	0	0	0	0	0	0	0	0	0	0.257319	0.257319	0	0	0	0	0	0	0	0	0	0	0	0	0	0	0.257319	0	0	0	0	0	0	0	0	0
[truncated: 137 more columns]

## Sheet: statistical analysis
The two-tailed independent t-test of the difference of polymorphism between mono-cluster and multi-cluster groups
	all positions				important positions
	mono-cluster	multi-cluster			mono-cluster	multi-cluster
No. of samples	44	27			44	27
Mean	0.059581	0.068541			0.101653	0.135306
Standard deviation	0.028248	0.030578			0.044969	0.048937
Degree of freedom	51.7753				51.5553
Pooled standard deviation	0.007264				0.011604
T-statistics	-1.23343				-2.90008
P-value	0.222985				0.005471
Confidence interval	(-0.024, 0.006)				(-0.057, -0.010)
