# Supplementary material for: Connecting MHC-I-binding motifs with HLA alleles via deep learning
Source: Commun Biol. 2021 Oct 18;4:1194. doi: 10.1038/s42003-021-02716-8 (PMC8523706; doi:10.1038/s42003-021-02716-8)
Supplement: Supplementary file 14 — Supplementary Data 10 [file 42003_2021_2716_MOESM14_ESM.xlsx]

## Sheet: Sheet1
allele	cluster tag	AUC	AP		The two-tailed independent t-test of the performance difference between mono-cluster and multi-cluster
A*24:07	mono-cluster	0.991	0.937			AUC				AP
A*33:03	mono-cluster	0.989	0.869			mono-cluster	multi-cluster			mono-cluster	multi-cluster
A*34:01	multi-cluster	0.987	0.852		No. of samples	7	9			7	9
A*34:02	multi-cluster	0.982	0.849		Mean	0.982857	0.987889			0.854286	0.890222
A*36:01	mono-cluster	0.949	0.737		Standard deviation	0.015984	0.006954			0.098969	0.049022
B*07:04	mono-cluster	0.991	0.908		Degree of freedom	7.77051				8.28224
B*15:10	multi-cluster	0.988	0.922		Pooled standard deviation	0.006471				0.04082
B*35:07	multi-cluster	0.996	0.955		T-statistics	-0.777619				-0.88036
B*38:02	multi-cluster	0.991	0.909		P-value	0.459811				0.403486
B*40:06	multi-cluster	0.992	0.93		Confidence interval	(-0.020, 0.010)				(-0.130, 0.058)
B*55:01	mono-cluster	0.991	0.915
B*55:02	mono-cluster	0.993	0.923
C*03:02	multi-cluster	0.988	0.871
C*04:03	multi-cluster	0.973	0.803
C*08:01	mono-cluster	0.976	0.691
C*14:03	multi-cluster	0.994	0.921
